# Supplementary material for: (η6-Benzophenone)(η5-penta­methyl­cyclo­penta­dien­yl)ruthenium(II) tetra­phenyl­borate
Source: Acta Crystallogr Sect E Struct Rep Online. 2009 Oct 31;65(Pt 11):m1486. doi: 10.1107/S1600536809042731 (PMC2971317; doi:10.1107/S1600536809042731)
Supplement: Supplementary file 2 [file e-65-m1486-Isup2.hkl]

# 
# h,k,l, Fc-squared, Fo-squared, sigma(Fo-squared) and status flag 
# 
data_I
_shelx_title '  xcalibur' 
_shelx_refln_list_code          4 
_shelx_F_calc_maximum      306.74 
_exptl_crystal_F_000      1536.00 
_reflns_d_resolution_high  0.7696 
 
loop_ 
 _symmetry_equiv_pos_as_xyz 
 'x, y, z' 
 '-x+1/2, y+1/2, -z+1/2' 
 '-x, -y, -z' 
 'x-1/2, -y-1/2, z-1/2' 
 
_cell_length_a    11.6754 
_cell_length_b    20.5730 
_cell_length_c    15.6245 
_cell_angle_alpha  90.000 
_cell_angle_beta   91.250 
_cell_angle_gamma  90.000 
 
_shelx_F_squared_multiplier     1.000 
 
loop_ 
 _refln_index_h 
 _refln_index_k 
 _refln_index_l 
 _refln_F_squared_calc 
 _refln_F_squared_meas 
 _refln_F_squared_sigma 
 _refln_observed_status 
   2   0   0     1654.74     2598.76     27.04 o 
   4   0   0    27755.90    28567.14    435.35 o 
   6   0   0     4274.80     3983.18     57.36 o 
   8   0   0       76.16       55.84     27.64 o 
  10   0   0     1463.97     1632.32     37.96 o 
  12   0   0      113.62       66.46     39.21 o 
  14   0   0      210.22      273.45     37.93 o 
   2   1   0    13486.91    14898.33    162.93 o 
   3   1   0    14266.21    15557.13     75.28 o 
   4   1   0       44.82       34.85     11.07 o 
   5   1   0      606.53      611.11     26.15 o 
   6   1   0     1256.56     1318.21     45.99 o 
   7   1   0     6907.06     6862.98    136.58 o 
   8   1   0     1795.45     1826.09     34.15 o 
   9   1   0       10.29       11.86     20.07 o 
  10   1   0     1433.01     1420.58     26.99 o 
  11   1   0      141.90      100.29     22.49 o 
  12   1   0      165.74      212.90     25.64 o 
  13   1   0     1903.59     2135.42     52.36 o 
  14   1   0      423.75      448.75     35.27 o 
  15   1   0        0.06        5.85     73.99 o 
   2   2   0    19516.54    22897.05    192.05 o 
   3   2   0      955.12     1083.86     22.27 o 
   4   2   0      602.14      811.56     34.85 o 
   5   2   0    10405.00     9839.92     67.55 o 
   6   2   0       28.63       23.51     11.41 o 
   7   2   0     3090.71     3109.33     89.82 o 
   8   2   0       81.65       65.90     18.52 o 
   9   2   0     5193.16     5103.98    100.31 o 
  10   2   0      499.02      500.82     24.71 o 
  11   2   0     1537.30     1586.50     40.56 o 
  12   2   0        1.26       18.60     26.97 o 
  13   2   0       67.89       95.24     26.55 o 
  14   2   0       18.79       40.95     36.31 o 
  15   2   0      345.11      352.67     44.13 o 
   1   3   0       83.93      281.45     12.33 o 
   2   3   0    28985.48    30938.71    335.75 o 
   3   3   0      862.59      878.34     14.85 o 
   4   3   0     1186.55     1173.34     28.87 o 
   5   3   0      400.41      469.19     13.77 o 
   6   3   0     2493.59     2436.36     43.40 o 
   7   3   0      131.37      130.41     11.96 o 
   8   3   0     3057.71     3006.54     29.90 o 
   9   3   0      310.06      283.15     21.78 o 
  10   3   0        6.00        7.05     27.17 o 
  11   3   0      280.70      277.69     26.66 o 
  12   3   0     1893.26     1956.31     49.55 o 
  13   3   0      107.69      100.33     33.37 o 
  14   3   0      316.57      369.44     33.00 o 
  15   3   0        0.37       28.28     47.64 o 
   0   4   0    94086.84    98491.91   1025.39 o 
   1   4   0     3799.12     4228.13     50.96 o 
   2   4   0      858.93      939.14     37.40 o 
   3   4   0     4393.93     5058.01     19.48 o 
   4   4   0    11364.43    11788.28     97.15 o 
   5   4   0      893.27      622.31     28.48 o 
   6   4   0     3644.80     3609.56     62.14 o 
   7   4   0     1992.33     2040.61     23.67 o 
   8   4   0       29.94       62.05     11.99 o 
   9   4   0       10.92       -3.00     22.05 o 
  10   4   0      890.69      864.33     31.79 o 
  11   4   0      291.61      274.80     26.73 o 
  12   4   0        7.84       35.81     34.80 o 
  13   4   0      125.19      125.79     29.84 o 
  14   4   0       75.92      114.00     38.90 o 
   1   5   0       76.87       81.59     11.73 o 
   2   5   0     4032.20     4116.92     27.48 o 
   3   5   0    22751.72    23452.40     89.11 o 
   4   5   0      277.26      284.88     16.35 o 
   5   5   0     2236.30     2389.49     34.22 o 
   6   5   0      191.45      173.19     13.11 o 
   7   5   0     9890.01    10493.93     44.40 o 
   8   5   0      452.19      414.86     22.38 o 
   9   5   0     1220.07     1238.28     34.63 o 
  10   5   0      758.92      745.00     34.13 o 
  11   5   0      425.17      473.72     29.48 o 
  12   5   0       72.30       79.23     28.61 o 
  13   5   0     1127.47     1226.63     38.21 o 
  14   5   0       61.09       85.44     39.51 o 
   0   6   0      244.57      263.77     19.39 o 
   1   6   0     8400.04     8642.95     84.99 o 
   2   6   0      367.32      573.85     13.82 o 
   3   6   0       32.94       26.35      8.13 o 
   4   6   0     6491.36     5705.55     53.70 o 
   5   6   0       88.09      147.17      9.67 o 
   6   6   0     4725.37     4865.72     27.88 o 
   7   6   0      539.08      458.51     17.48 o 
   8   6   0      428.14      483.96     15.90 o 
   9   6   0      769.09      722.82     23.35 o 
  10   6   0     3760.66     3722.44     88.16 o 
  11   6   0      107.47      125.03     30.06 o 
  12   6   0       34.89       24.54     30.15 o 
  13   6   0        1.04       51.20     36.73 o 
  14   6   0      228.03      295.19     48.05 o 
   1   7   0     1973.18     2613.74     70.25 o 
   2   7   0    18282.95    17724.16    125.78 o 
   3   7   0     6086.01     5712.69     60.22 o 
   4   7   0     1567.09     1635.46     30.19 o 
   5   7   0      113.15      128.59     10.06 o 
   6   7   0     2205.27     2148.25     18.02 o 
   7   7   0      551.84      551.40     17.80 o 
   8   7   0     1584.97     1572.68     20.73 o 
   9   7   0      299.08      244.63     19.00 o 
  10   7   0        6.16       37.45     23.48 o 
  11   7   0       70.80      112.52     29.24 o 
  12   7   0     1067.52     1119.34     48.26 o 
  13   7   0       79.91       68.89     35.52 o 
  14   7   0      195.13      247.63     44.42 o 
   0   8   0     4780.78     4899.79     55.85 o 
   1   8   0     6123.68     5832.50     49.58 o 
   2   8   0       54.31       56.29     14.65 o 
   3   8   0      610.13      537.31     15.71 o 
   4   8   0      356.56      396.92     11.44 o 
   5   8   0     7796.13     7802.25     57.10 o 
   6   8   0       14.26        5.90     10.15 o 
   7   8   0      532.16      543.46     12.89 o 
   8   8   0      324.03      330.49     18.54 o 
   9   8   0      302.76      344.56     20.46 o 
  10   8   0       21.90       35.43     28.26 o 
  11   8   0     1155.46     1119.06     33.82 o 
  12   8   0       95.61       84.33     46.18 o 
  13   8   0       20.68        9.10     42.61 o 
  14   8   0       20.02       28.40     50.84 o 
   1   9   0      820.80      656.04     18.25 o 
   2   9   0     9875.62     9632.97     76.44 o 
   3   9   0     8603.47     8504.45    109.60 o 
   4   9   0       71.72      113.32      9.51 o 
   5   9   0        3.41       10.54     10.45 o 
   6   9   0     1050.67     1122.56     25.85 o 
   7   9   0     2166.02     2011.86     30.19 o 
   8   9   0     2864.30     2967.97     43.29 o 
   9   9   0      440.63      460.30     23.26 o 
  10   9   0      233.51      239.36     28.47 o 
  11   9   0       12.57       39.76     29.36 o 
  12   9   0      771.94      731.87     42.35 o 
  13   9   0     1063.40     1190.92     65.08 o 
  14   9   0        5.62       48.88     48.48 o 
   0  10   0       61.67      263.15     24.29 o 
   1  10   0      603.48      777.40     24.42 o 
   2  10   0      201.47      221.78     23.67 o 
   3  10   0      469.70      527.94     15.21 o 
   4  10   0      656.44      672.65     27.32 o 
   5  10   0     3757.64     3921.20     40.44 o 
   6  10   0     6776.80     6410.34     58.69 o 
   7  10   0      845.41      803.43     36.68 o 
   8  10   0      695.30      775.36     37.73 o 
   9  10   0       27.48       30.25     21.02 o 
  10  10   0     2400.54     2353.09     58.01 o 
  11  10   0      227.11      235.18     38.61 o 
  12  10   0       50.25       66.77     32.65 o 
  13  10   0        7.77       51.34     52.35 o 
  14  10   0      297.16      350.43     57.90 o 
   1  11   0      926.74      731.12     23.54 o 
   2  11   0      284.85      235.19     14.92 o 
   3  11   0     4399.40     4315.97     28.19 o 
   4  11   0     3968.20     3700.98     93.63 o 
   5  11   0      420.75      335.90     24.98 o 
   6  11   0      923.04      772.06     41.34 o 
   7  11   0     1963.72     1957.24     34.79 o 
   8  11   0       49.41       37.10     23.31 o 
   9  11   0     1532.31     1451.04    131.13 o 
  10  11   0       48.90       30.94     31.06 o 
  11  11   0      583.33      489.69     41.58 o 
  12  11   0      229.99      234.61     38.29 o 
  13  11   0      806.54      804.51     48.26 o 
   0  12   0     5183.95     4996.02    117.47 o 
   1  12   0     1722.73     1580.36     25.61 o 
   2  12   0     1297.39     1448.69     35.63 o 
   3  12   0      985.08     1038.86     19.33 o 
   4  12   0     2634.27     2702.67     25.13 o 
   5  12   0     1976.79     1862.31     28.88 o 
   6  12   0      940.75      904.48     25.48 o 
   7  12   0     1730.28     1748.93     28.08 o 
   8  12   0      300.30      321.43     31.52 o 
   9  12   0     1394.02     1373.40    145.22 o 
  10  12   0      119.68       98.22     34.33 o 
  11  12   0      832.48      916.53     43.50 o 
  12  12   0        2.59       18.68     34.95 o 
  13  12   0       49.51       87.04     40.27 o 
   1  13   0     1389.30     1456.18     39.55 o 
   2  13   0     6950.31     6872.38     35.18 o 
   3  13   0     2487.75     2447.45     31.48 o 
   4  13   0     2646.24     2605.30     25.80 o 
   5  13   0       17.12       28.13     11.40 o 
   6  13   0     1328.68     1329.89     28.92 o 
   7  13   0      149.70      113.49     20.89 o 
   8  13   0     3399.95     3256.58     75.68 o 
   9  13   0       54.28       40.55     24.20 o 
  10  13   0        2.82       -6.66     33.13 o 
  11  13   0       31.01       44.14     45.92 o 
  12  13   0      348.67      454.15     44.19 o 
  13  13   0       13.11       50.04     36.92 o 
   0  14   0     3223.44     2933.57     87.53 o 
   1  14   0     1777.22     1761.04     22.90 o 
   2  14   0      168.89      154.93     17.24 o 
   3  14   0     1024.84      999.86     22.46 o 
   4  14   0      208.48      206.06     16.86 o 
   5  14   0     5954.08     5854.33     53.31 o 
   6  14   0     2966.67     2749.24     36.23 o 
   7  14   0       56.24       84.00     20.88 o 
   8  14   0       95.07      107.39     26.53 o 
   9  14   0     1216.08     1268.52     36.86 o 
  10  14   0      993.55      990.50     52.48 o 
  11  14   0      490.52      471.00     39.14 o 
  12  14   0       51.14       45.64     36.07 o 
   1  15   0     2852.01     2726.07     67.15 o 
   2  15   0      198.83      204.83     18.69 o 
   3  15   0     5466.80     5537.17     53.10 o 
   4  15   0     1087.54     1052.00     33.10 o 
   5  15   0      675.99      605.23     26.68 o 
   6  15   0       19.74       17.75     22.80 o 
   7  15   0      653.23      705.55     26.70 o 
   8  15   0       65.77       81.04     27.76 o 
   9  15   0      686.40      718.42     32.66 o 
  10  15   0       52.02       56.04     36.54 o 
  11  15   0      241.96      225.45     45.11 o 
  12  15   0        0.48       10.37     37.82 o 
   0  16   0     4339.00     4204.79    157.49 o 
   1  16   0     1226.52     1253.34     37.44 o 
   2  16   0      171.20      173.64     19.28 o 
   3  16   0     1550.66     1481.22     44.23 o 
   4  16   0     3400.02     3598.91     70.76 o 
   5  16   0     1793.07     1712.45     32.78 o 
   6  16   0      580.29      580.56     29.13 o 
   7  16   0      106.00       91.81     24.99 o 
   8  16   0      118.99      136.18     29.03 o 
   9  16   0      345.50      363.33     32.38 o 
  10  16   0      591.79      677.56     44.52 o 
  11  16   0      198.59      175.65     39.75 o 
  12  16   0       71.09       68.18     41.95 o 
   1  17   0        2.86       21.82     25.78 o 
   2  17   0     2361.89     2495.34     41.81 o 
   3  17   0       97.98      140.58     24.54 o 
   4  17   0      918.75      924.68     37.77 o 
   5  17   0       54.53       71.28     30.47 o 
   6  17   0      117.47      142.47     32.05 o 
   7  17   0      608.70      627.29     33.21 o 
   8  17   0      928.28      938.29     43.79 o 
   9  17   0      139.14      137.94     34.24 o 
  10  17   0       32.03       71.11     46.26 o 
  11  17   0      241.43      266.22     67.50 o 
   0  18   0      869.91      803.97     43.08 o 
   1  18   0     2985.67     3017.47     66.47 o 
   2  18   0       76.20       99.72     25.07 o 
   3  18   0       51.51       62.20     24.19 o 
   4  18   0      138.12      161.75     33.32 o 
   5  18   0     2631.23     2489.96     46.70 o 
   6  18   0      230.82      244.56     31.22 o 
   7  18   0        0.54       17.69     29.02 o 
   8  18   0       23.82       54.80     32.00 o 
   9  18   0      659.35      665.59     39.13 o 
  10  18   0       42.27       52.57     48.65 o 
  11  18   0      512.68      583.96     56.46 o 
   1  19   0      457.32      479.01     28.80 o 
   2  19   0     2065.80     2107.10     43.33 o 
   3  19   0      316.78      345.78     34.39 o 
   4  19   0      170.44      158.74     33.23 o 
   5  19   0       97.08      101.89     32.55 o 
   6  19   0       33.57       44.48     29.53 o 
   7  19   0      399.52      437.95     33.81 o 
   8  19   0      793.10      813.16     43.17 o 
   9  19   0      479.10      493.29     42.20 o 
  10  19   0       74.44      102.03     44.17 o 
   0  20   0     1526.36     1583.92     50.50 o 
   1  20   0       24.76       67.94     27.76 o 
   2  20   0       28.93       57.21     34.48 o 
   3  20   0       87.31       78.11     33.49 o 
   4  20   0     1477.36     1499.73     55.13 o 
   5  20   0      163.77      156.45     36.01 o 
   6  20   0      394.28      361.73     41.73 o 
   7  20   0      101.57       92.53     32.81 o 
   8  20   0       52.05       84.81     35.21 o 
   9  20   0        3.56       46.89     35.22 o 
  10  20   0      517.00      609.83     68.11 o 
   1  21   0      553.35      567.03     30.28 o 
   2  21   0      318.24      307.72     36.23 o 
   3  21   0      803.69      838.44     40.30 o 
   4  21   0       53.97       75.45     34.83 o 
   5  21   0        0.76       29.66     46.18 o 
   6  21   0       19.14       39.69     36.01 o 
   7  21   0     1308.03     1264.93     44.26 o 
   8  21   0       25.59       85.37     41.07 o 
   9  21   0      393.32      463.73     52.91 o 
   0  22   0      862.36      831.12     55.90 o 
   1  22   0      400.54      392.93     35.40 o 
   2  22   0      117.63      123.19     37.76 o 
   3  22   0      111.48      120.63     33.93 o 
   4  22   0      239.13      283.24     37.15 o 
   5  22   0      964.10     1012.40     43.64 o 
   6  22   0       12.94       28.16     34.94 o 
   7  22   0       99.44      106.10     31.56 o 
   8  22   0        2.91       21.20     35.41 o 
   1  23   0        0.21       11.60     32.80 o 
   2  23   0     1833.48     1871.29     51.27 o 
   3  23   0        6.28       23.15     33.54 o 
   4  23   0       53.95       56.25     34.43 o 
   5  23   0        8.14       15.66     45.22 o 
   6  23   0      335.41      334.60     36.01 o 
   7  23   0        2.38       33.73     35.93 o 
   0  24   0      254.69      257.38     62.53 o 
   1  24   0      171.44      180.52     34.04 o 
   2  24   0      178.58      213.83     39.20 o 
   3  24   0        3.65       31.68     43.74 o 
   4  24   0      234.12      238.97     37.80 o 
   5  24   0      626.58      696.36     45.25 o 
   6  24   0      180.80      186.14     39.88 o 
   1  25   0      482.85      570.70     49.55 o 
   2  25   0      204.92      241.45     39.97 o 
   3  25   0      329.32      385.75     42.62 o 
   4  25   0        1.86       22.86     38.54 o 
   5  25   0        0.86       19.77     51.37 o 
   0  26   0      284.65      239.56     65.93 o 
   1  26   0        9.50       46.77     49.86 o 
   2  26   0      129.24      121.04     51.51 o 
   3  26   0       12.58       13.32     40.14 o 
 -15   0   1     1442.33     1429.39    102.30 o 
 -13   0   1       99.62      107.07     52.02 o 
 -11   0   1        1.37       22.22     33.63 o 
  -9   0   1       58.65       54.88     26.29 o 
  -7   0   1      126.44      186.41     28.47 o 
  -5   0   1    16526.99    15795.50   1384.58 o 
  -3   0   1     1833.72     2074.23     17.81 o 
   3   0   1    17566.74    19967.32    302.34 o 
   5   0   1     8303.42     8619.88   1269.00 o 
   7   0   1     9529.16     9825.46    151.84 o 
   9   0   1        6.24       -2.46     31.92 o 
  11   0   1      728.36      824.52     36.45 o 
  13   0   1        6.87       19.71     34.77 o 
  15   0   1      726.24      600.67     87.18 o 
 -15   1   1        7.42       96.07     76.58 o 
 -14   1   1        0.62       33.16     36.85 o 
 -13   1   1      168.79      166.88     30.96 o 
 -12   1   1     1853.29     1888.68     45.49 o 
 -11   1   1      464.73      459.32     27.48 o 
 -10   1   1     1372.26     1367.59     29.24 o 
  -9   1   1        6.80        4.68     21.10 o 
  -8   1   1     6039.51     6018.31     57.42 o 
  -7   1   1     4230.83     4456.65     41.41 o 
  -6   1   1     6461.20     6271.35     77.06 o 
  -5   1   1     4529.72     4427.55     40.26 o 
  -4   1   1      672.59      449.93     15.50 o 
  -3   1   1     6563.38     6928.74     36.91 o 
  -2   1   1    93211.09   102808.38    610.48 o 
   2   1   1    10550.48    11407.15    133.72 o 
   3   1   1     5045.26     4929.95     35.74 o 
   4   1   1      908.18      907.36     23.69 o 
   5   1   1        1.20        6.91      6.31 o 
   6   1   1      363.55      303.54     30.63 o 
   7   1   1     1014.32     1051.50     32.35 o 
   8   1   1     3963.79     4130.49     85.25 o 
   9   1   1     1444.51     1458.81     27.18 o 
  10   1   1      179.02      183.96     21.39 o 
  11   1   1       39.36       27.53     22.20 o 
  12   1   1      395.30      383.22     22.33 o 
  13   1   1      205.01      214.31     29.03 o 
  14   1   1      289.05      244.44     39.35 o 
  15   1   1       55.61       39.20     52.74 o 
 -15   2   1       98.44      100.58     34.98 o 
 -14   2   1      795.27      890.76     56.42 o 
 -13   2   1       38.31       61.95     27.38 o 
 -12   2   1      115.78      117.52     28.79 o 
 -11   2   1       29.64       39.95     23.56 o 
 -10   2   1      305.20      303.52     25.41 o 
  -9   2   1     2998.82     3030.87     35.96 o 
  -8   2   1     2737.78     2364.87    148.52 o 
  -7   2   1       53.85       73.19     16.15 o 
  -6   2   1     1468.19     1395.61     33.34 o 
  -5   2   1    10282.27    10956.54     64.42 o 
  -4   2   1    18030.63    17978.62    150.68 o 
  -3   2   1     3551.56     3479.03     38.78 o 
  -2   2   1     4569.26     5554.53     54.43 o 
  -1   2   1     7044.91     8750.59    117.33 o 
   1   2   1     1522.30     1289.99     18.73 o 
   2   2   1    35885.95    39041.79    236.67 o 
   3   2   1     3779.83     4074.05     70.74 o 
   4   2   1    16503.09    17043.11    170.28 o 
   5   2   1     1143.24     1147.53     32.28 o 
   6   2   1    10104.25    10188.70    144.79 o 
   7   2   1      334.14      344.12     12.58 o 
   8   2   1      139.56      176.20     20.01 o 
   9   2   1      494.38      490.45     22.31 o 
  10   2   1      574.49      655.99     25.02 o 
  11   2   1      323.34      311.38     23.49 o 
  12   2   1      348.56      370.78     22.40 o 
  13   2   1        0.01       18.07     30.98 o 
  14   2   1      133.18      104.56     37.48 o 
  15   2   1      108.74       56.95     81.11 o 
 -15   3   1        1.29       52.42     43.90 o 
 -14   3   1        6.54       33.82     33.97 o 
 -13   3   1      772.30      857.00     43.21 o 
 -12   3   1      368.08      330.73     30.27 o 
 -11   3   1      777.56      779.02     29.29 o 
 -10   3   1      392.32      354.57     25.24 o 
  -9   3   1      656.18      744.43     26.59 o 
  -8   3   1      289.78      297.79     19.41 o 
  -7   3   1    10503.60    10628.70    100.71 o 
  -6   3   1     2274.56     2475.03     81.82 o 
  -5   3   1     1482.20     1475.34     22.01 o 
  -4   3   1       61.57       47.32     10.91 o 
  -3   3   1     7670.85     7972.68     54.35 o 
  -2   3   1     5136.14     5703.62     53.41 o 
  -1   3   1    26769.79    29019.91    308.90 o 
   0   3   1        7.66      128.79     24.93 o 
   1   3   1     6090.83     7153.82     32.08 o 
   2   3   1     5781.87     6372.89     93.89 o 
   3   3   1     4878.01     4438.94     21.82 o 
   4   3   1     4709.57     4927.79     86.69 o 
   5   3   1     2088.61     1866.20     28.57 o 
   6   3   1      648.63      785.12     19.29 o 
   7   3   1     1688.36     1607.67     43.53 o 
   8   3   1      707.29      586.02     16.13 o 
   9   3   1     4711.13     4776.15     55.32 o 
  10   3   1      920.14      884.75     26.16 o 
  11   3   1      108.74      103.23     20.59 o 
  12   3   1       20.07       19.24     29.64 o 
  13   3   1     1055.03     1104.16     39.18 o 
  14   3   1       96.75       82.44     32.83 o 
  15   3   1      165.02      134.75     55.98 o 
 -14   4   1      513.90      534.81     42.25 o 
 -13   4   1       66.32       59.59     37.21 o 
 -12   4   1       13.03       23.75     25.63 o 
 -11   4   1      180.04      170.55     26.09 o 
 -10   4   1      485.38      480.94     26.27 o 
  -9   4   1        3.20       -1.39     22.47 o 
  -8   4   1     1356.36     1396.48     29.41 o 
  -7   4   1      136.64       99.58      9.05 o 
  -6   4   1     1764.91     1885.50     40.06 o 
  -5   4   1    11052.58    11685.27     31.88 o 
  -4   4   1    23125.72    25113.99    142.74 o 
  -3   4   1     1063.77     1053.83     13.73 o 
  -2   4   1     4878.77     5906.45     28.08 o 
  -1   4   1    11567.67    11760.91    211.68 o 
   0   4   1    59472.00    66947.82    891.24 o 
   1   4   1    39569.11    44896.47    216.37 o 
   2   4   1     5762.38     5685.90     43.22 o 
   3   4   1     5036.93     5478.90     84.72 o 
   4   4   1     6541.27     6974.89     30.26 o 
   5   4   1     3248.04     3155.20     44.06 o 
   6   4   1     2831.77     2637.74     71.50 o 
   7   4   1     2917.08     2891.49     37.95 o 
   8   4   1        4.59       17.62     10.96 o 
   9   4   1       94.24       65.63     19.26 o 
  10   4   1      389.45      383.12     21.23 o 
  11   4   1     1372.75     1413.91     29.21 o 
  12   4   1      206.29      124.35     35.93 o 
  13   4   1       39.32       53.65     37.34 o 
  14   4   1      294.35      337.30     35.27 o 
 -14   5   1      175.17      157.39     34.95 o 
 -13   5   1      165.37      124.59     42.28 o 
 -12   5   1     1990.97     1989.80     47.04 o 
 -11   5   1      252.19      262.87     30.78 o 
 -10   5   1       14.86       14.23     25.04 o 
  -9   5   1       92.82      107.18     20.45 o 
  -8   5   1     3613.86     3539.65     73.02 o 
  -7   5   1      133.45      140.11     10.44 o 
  -6   5   1     9855.39     9633.75     68.48 o 
  -5   5   1      905.40     1026.06     24.32 o 
  -4   5   1      137.02      102.11      9.59 o 
  -3   5   1    10266.38    11338.64    112.28 o 
  -2   5   1    20424.21    22145.54    249.62 o 
  -1   5   1     1441.06     1523.83     31.59 o 
   0   5   1     2248.86     2404.93     39.52 o 
   1   5   1     9089.50     9950.29    145.19 o 
   2   5   1     4743.87     4555.07     59.84 o 
   3   5   1     5215.85     5069.33     75.42 o 
   4   5   1     6084.14     5660.16     77.66 o 
   5   5   1        3.93       50.12     15.48 o 
   6   5   1     1844.08     1955.37     19.62 o 
   7   5   1      396.22      419.10     26.73 o 
   8   5   1     7738.65     7262.67     47.98 o 
   9   5   1        3.23       18.38     17.43 o 
  10   5   1        3.93       20.17     21.56 o 
  11   5   1      847.39      878.71     48.49 o 
  12   5   1      317.42      315.01     36.81 o 
  13   5   1       55.30       74.40     36.91 o 
  14   5   1      982.32     1047.71     52.57 o 
 -14   6   1      324.45      362.51     66.55 o 
 -13   6   1      142.73      234.07     42.53 o 
 -12   6   1        7.90       43.26     35.86 o 
 -11   6   1     1004.84     1030.18     44.59 o 
 -10   6   1       76.56      110.98     21.80 o 
  -9   6   1     9109.10     9492.10    133.76 o 
  -8   6   1      471.63      474.84     16.31 o 
  -7   6   1       13.23       24.26      9.26 o 
  -6   6   1     2650.48     2764.93     71.69 o 
  -5   6   1    19284.63    19693.71    107.42 o 
  -4   6   1     4063.83     4033.95     39.98 o 
  -3   6   1     4819.80     5039.07     88.46 o 
  -2   6   1      137.53      120.57     11.39 o 
  -1   6   1      993.38     1043.92     17.03 o 
   0   6   1      661.98      537.86     12.12 o 
   1   6   1     7552.74     7385.24     75.81 o 
   2   6   1      258.19      358.85     24.99 o 
   3   6   1     7337.92     7409.53     39.89 o 
   4   6   1      922.72     1013.50     11.25 o 
   5   6   1     1879.47     1803.11     35.03 o 
   6   6   1     5189.64     5618.13     76.57 o 
   7   6   1      982.57      879.49     32.90 o 
   8   6   1      178.51      152.01     13.40 o 
   9   6   1      881.26      755.20     23.34 o 
  10   6   1     1154.80     1270.65     33.27 o 
  11   6   1     1143.32     1297.45     43.79 o 
  12   6   1       58.56       83.11     33.97 o 
  13   6   1        0.01       69.16     49.47 o 
  14   6   1      149.72      204.65     34.30 o 
 -14   7   1        0.03       88.70     46.87 o 
 -13   7   1      368.61      417.33     42.27 o 
 -12   7   1      235.32      266.25     52.98 o 
 -11   7   1     1214.18     1304.39     41.85 o 
 -10   7   1       53.33       60.49     19.96 o 
  -9   7   1      508.30      556.79     18.26 o 
  -8   7   1      125.92      155.33     15.23 o 
  -7   7   1     6161.26     6070.56     67.21 o 
  -6   7   1     2894.13     2883.89     31.32 o 
  -5   7   1      270.49      183.59     12.07 o 
  -4   7   1      444.45      585.82     28.51 o 
  -3   7   1    10908.61    10862.67     53.11 o 
  -2   7   1     4365.17     4739.71     41.54 o 
  -1   7   1    19378.61    20878.84    118.25 o 
   0   7   1      351.16      452.14     17.76 o 
   1   7   1      731.64     1043.08     70.08 o 
   2   7   1     6603.80     6614.65     52.89 o 
   3   7   1      904.91      699.29     12.71 o 
   4   7   1     1671.98     1595.57    118.86 o 
   5   7   1     4743.92     4639.29    137.23 o 
   6   7   1      319.01      340.93     16.11 o 
   7   7   1     4575.88     4598.43     36.50 o 
   8   7   1      391.96      383.74     14.32 o 
   9   7   1      757.20      875.61     29.06 o 
  10   7   1      172.55      186.60     27.83 o 
  11   7   1     1033.58      906.12    144.50 o 
  12   7   1      171.86      179.84     37.16 o 
  13   7   1      942.56      996.47     44.94 o 
  14   7   1      101.15      120.42     40.85 o 
 -14   8   1      702.78      692.83    127.44 o 
 -13   8   1        0.03        9.42     41.64 o 
 -12   8   1        9.67        5.09     39.87 o 
 -11   8   1      584.20      574.78     36.64 o 
 -10   8   1     1662.79     1687.54     42.35 o 
  -9   8   1       47.18       42.94     16.77 o 
  -8   8   1      993.78     1041.82     16.27 o 
  -7   8   1       45.29       57.50     11.13 o 
  -6   8   1     3739.09     3721.90     46.01 o 
  -5   8   1     1270.89     1409.47     16.49 o 
  -4   8   1    18559.27    19173.23    190.28 o 
  -3   8   1       25.52       51.33     12.16 o 
  -2   8   1     3038.26     3034.83     28.16 o 
  -1   8   1     3829.69     4918.53     20.79 o 
   0   8   1    25954.16    26866.19    236.27 o 
   1   8   1      398.18      408.49     15.27 o 
   2   8   1     1568.38     1480.96     18.13 o 
   3   8   1      324.64      360.26     11.43 o 
   4   8   1      202.79      139.82     19.03 o 
   5   8   1      997.95      933.40     45.98 o 
   6   8   1     4352.72     3990.99    104.17 o 
   7   8   1        5.85       14.07     10.04 o 
   8   8   1       11.87       20.86     14.10 o 
   9   8   1       11.46       21.53     19.55 o 
  10   8   1     2006.63     1973.90     48.72 o 
  11   8   1      353.53      308.09     51.87 o 
  12   8   1      400.34      437.30     56.66 o 
  13   8   1       34.68       63.46     47.63 o 
  14   8   1      296.40      348.68     54.31 o 
 -14   9   1      190.19      237.39     66.53 o 
 -13   9   1      250.06      240.98     40.35 o 
 -12   9   1      139.42      146.33     31.24 o 
 -11   9   1      623.65      738.04     40.92 o 
 -10   9   1        1.97        4.79     27.54 o 
  -9   9   1       74.35       84.63     21.79 o 
  -8   9   1      506.27      451.70     14.43 o 
  -7   9   1     3651.39     3782.27     41.27 o 
  -6   9   1     2368.02     2496.48     21.63 o 
  -5   9   1      709.91      631.48     18.23 o 
  -4   9   1        3.50       15.17     10.23 o 
  -3   9   1      262.38      211.58     12.72 o 
  -2   9   1     6201.33     5823.45     44.60 o 
  -1   9   1     2110.61     2523.47     48.51 o 
   0   9   1     1579.02     1638.00     32.25 o 
   1   9   1      837.74     1154.24     19.64 o 
   2   9   1     4725.41     4375.00     31.02 o 
   3   9   1     4383.25     4203.55     43.65 o 
   4   9   1     2115.42     1750.28     24.01 o 
   5   9   1      505.30      409.05     41.93 o 
   6   9   1      675.17      596.96     48.76 o 
   7   9   1     3136.82     3062.06     78.01 o 
   8   9   1     3703.45     3766.81     75.81 o 
   9   9   1     1938.26     1944.29     55.12 o 
  10   9   1       93.38       56.21     33.06 o 
  11   9   1      289.27      277.36     35.56 o 
  12   9   1      153.43      140.76     44.22 o 
  13   9   1      496.25      562.71     63.78 o 
  14   9   1      259.11      287.58     56.16 o 
 -14  10   1       53.50       44.61     56.84 o 
 -13  10   1      527.56      548.85     55.86 o 
 -12  10   1        2.11       28.51     31.90 o 
 -11  10   1     1460.84     1543.01     42.06 o 
 -10  10   1      605.37      625.11     33.03 o 
  -9  10   1     3752.03     3846.41     65.68 o 
  -8  10   1        4.25        6.62     15.32 o 
  -7  10   1       41.83       50.03     12.68 o 
  -6  10   1       74.87       75.24     12.54 o 
  -5  10   1     9783.09    10080.72    158.36 o 
  -4  10   1      649.76      594.36     17.67 o 
  -3  10   1      106.44       50.76     12.64 o 
  -2  10   1      141.97      224.06     14.17 o 
  -1  10   1      256.86      205.23     12.37 o 
   0  10   1       51.95       60.56     16.82 o 
   1  10   1     8156.01     7830.06     38.53 o 
   2  10   1       73.42       66.15     14.50 o 
   3  10   1        0.99        2.87     12.22 o 
   4  10   1        7.54       13.78      7.16 o 
   5  10   1     4434.54     4238.34     34.74 o 
   6  10   1      954.94      805.51     86.65 o 
   7  10   1      892.03      983.02     21.32 o 
   8  10   1       72.57       72.53     22.34 o 
   9  10   1     1515.69     1476.64     86.35 o 
  10  10   1      383.66      308.77     33.13 o 
  11  10   1     2869.97     2874.44     56.74 o 
  12  10   1       11.59       13.13     37.16 o 
  13  10   1       19.41       13.44     50.37 o 
  14  10   1       21.91       80.67     48.07 o 
 -13  11   1       82.59      101.34     38.51 o 
 -12  11   1      368.57      341.41     41.48 o 
 -11  11   1      360.57      346.25     33.51 o 
 -10  11   1       11.13       39.55     29.07 o 
  -9  11   1      466.55      437.90     57.71 o 
  -8  11   1       56.63       67.40     16.59 o 
  -7  11   1      308.01      294.04     19.85 o 
  -6  11   1     2580.82     2551.48     44.73 o 
  -5  11   1      175.15      171.56     13.80 o 
  -4  11   1     2700.72     2816.48     23.23 o 
  -3  11   1      347.65      311.78     14.32 o 
  -2  11   1    11876.75    11113.61     99.23 o 
  -1  11   1     3480.15     3560.08     96.24 o 
   0  11   1      379.11      291.89     18.48 o 
   1  11   1     1163.32     1237.95     22.62 o 
   2  11   1     1769.69     1417.19     19.38 o 
   3  11   1     1045.22      923.03     17.46 o 
   4  11   1     6341.61     6223.59     86.42 o 
   5  11   1     2004.60     1930.63     31.44 o 
   6  11   1      748.22      682.42     22.58 o 
   7  11   1      471.97      420.06     19.76 o 
   8  11   1     1009.82     1089.01     35.78 o 
   9  11   1      162.26      175.56     35.34 o 
  10  11   1        2.43        8.01     31.78 o 
  11  11   1      220.71      211.68     44.12 o 
  12  11   1      355.40      359.81     44.65 o 
  13  11   1      114.99      105.92     52.58 o 
 -13  12   1      115.86      104.64     41.42 o 
 -12  12   1      278.48      260.37     38.98 o 
 -11  12   1       56.24       47.38     33.72 o 
 -10  12   1     1210.48     1209.93     58.47 o 
  -9  12   1       46.60       74.58     23.04 o 
  -8  12   1     1852.97     1760.04     88.02 o 
  -7  12   1       78.66      101.31     17.80 o 
  -6  12   1     1366.41     1394.29     21.11 o 
  -5  12   1       47.18       53.71     11.92 o 
  -4  12   1     9064.95     9492.50     52.88 o 
  -3  12   1      261.96      241.16     16.06 o 
  -2  12   1      498.74      558.83     18.32 o 
  -1  12   1      238.33      180.54     13.15 o 
   0  12   1     5023.96     4975.27     48.47 o 
   1  12   1     1244.88     1042.02     23.21 o 
   2  12   1      628.65      521.80     17.38 o 
   3  12   1      666.24      724.21     22.21 o 
   4  12   1     1684.30     1642.96     28.96 o 
   5  12   1      550.61      567.84     35.36 o 
   6  12   1     3547.70     3252.94     35.44 o 
   7  12   1      564.35      513.62     21.26 o 
   8  12   1        0.11       13.51     23.76 o 
   9  12   1      194.17      145.12     24.93 o 
  10  12   1      549.71      492.49    113.13 o 
  11  12   1      306.19      274.69     48.26 o 
  12  12   1      611.98      594.93     42.41 o 
  13  12   1       37.57       38.72     41.12 o 
 -13  13   1      441.03      444.75     43.50 o 
 -12  13   1        1.75        8.21     39.73 o 
 -11  13   1     1356.03     1401.98     51.36 o 
 -10  13   1       33.33       35.72     34.49 o 
  -9  13   1      148.73      157.37     26.03 o 
  -8  13   1      236.19      230.38     27.58 o 
  -7  13   1     4274.06     4198.78     34.76 o 
  -6  13   1     1141.78     1115.32     27.79 o 
  -5  13   1       43.59       38.59     13.41 o 
  -4  13   1       70.36       76.54     16.18 o 
  -3  13   1     1184.42     1157.50     20.60 o 
  -2  13   1      364.34      352.99     16.30 o 
  -1  13   1     1095.14     1032.13     31.00 o 
   0  13   1      105.62      107.93     20.21 o 
   1  13   1     1110.57     1066.96     24.38 o 
   2  13   1       36.87       55.22     16.57 o 
   3  13   1     6962.53     6734.45     35.93 o 
   4  13   1        6.33       33.23     14.48 o 
   5  13   1      699.52      676.45     25.49 o 
   6  13   1     3774.34     3802.74     43.58 o 
   7  13   1     2389.77     2505.40     49.53 o 
   8  13   1       48.33       72.80     26.04 o 
   9  13   1     1701.36     1712.18     63.58 o 
  10  13   1      106.25       65.91     33.26 o 
  11  13   1      197.03      266.58     38.54 o 
  12  13   1       70.99       62.97     39.89 o 
  13  13   1      588.05      653.68     45.98 o 
 -12  14   1       35.69       57.51     34.47 o 
 -11  14   1       85.07      109.38     34.54 o 
 -10  14   1      556.24      504.48     41.09 o 
  -9  14   1     1308.64     1165.52     42.65 o 
  -8  14   1        2.87       -0.88     32.17 o 
  -7  14   1      273.14      298.00     23.17 o 
  -6  14   1      232.45      199.08     23.51 o 
  -5  14   1     3764.52     3963.41     42.87 o 
  -4  14   1     1383.50     1368.81     22.77 o 
  -3  14   1      367.76      334.04     17.71 o 
  -2  14   1       59.26       72.76     15.43 o 
  -1  14   1     1032.95      971.29     17.61 o 
   0  14   1      942.05      912.85     33.12 o 
   1  14   1     2255.75     2187.74     31.18 o 
   2  14   1     1203.76     1144.69     21.93 o 
   3  14   1      781.71      669.18     28.42 o 
   4  14   1       72.17       74.37     15.34 o 
   5  14   1     1533.73     1425.26     38.21 o 
   6  14   1     4324.55     4047.91     83.75 o 
   7  14   1      608.37      733.12     24.54 o 
   8  14   1      892.08      827.82     31.51 o 
   9  14   1      760.40      736.51     93.41 o 
  10  14   1      234.62      229.70     67.54 o 
  11  14   1      226.54      226.16     42.86 o 
  12  14   1       50.75       48.41     36.97 o 
 -12  15   1      719.12      731.63     48.82 o 
 -11  15   1        0.65       23.97     40.78 o 
 -10  15   1       41.90       21.69     39.83 o 
  -9  15   1        2.70       11.66     25.98 o 
  -8  15   1      724.93      661.14     32.65 o 
  -7  15   1      359.81      369.00     26.46 o 
  -6  15   1     1167.71     1233.55     30.06 o 
  -5  15   1        8.06        5.07     17.11 o 
  -4  15   1      187.42      240.34     18.00 o 
  -3  15   1      175.45      181.50     18.26 o 
  -2  15   1     5845.76     5485.82    113.18 o 
  -1  15   1       20.87       39.31     14.09 o 
   0  15   1      891.44      844.89     27.25 o 
   1  15   1       71.28       85.35     23.10 o 
   2  15   1     4487.77     4241.74    123.71 o 
   3  15   1      451.19      510.19     28.00 o 
   4  15   1     6773.69     6398.68    111.63 o 
   5  15   1       78.45      109.09     24.68 o 
   6  15   1        3.43       58.27     24.39 o 
   7  15   1       83.67       78.05     23.47 o 
   8  15   1     1699.39     1925.45     44.82 o 
   9  15   1       83.21       64.72     28.42 o 
  10  15   1       40.35       42.93     34.68 o 
  11  15   1       15.19       60.55     35.45 o 
  12  15   1      486.31      496.89     44.40 o 
 -12  16   1      160.12      149.64     51.06 o 
 -11  16   1      202.80      277.76     52.76 o 
 -10  16   1      196.27      184.63     38.49 o 
  -9  16   1      741.28      775.50     34.04 o 
  -8  16   1      260.07      234.38     29.95 o 
  -7  16   1        2.18        1.48     26.72 o 
  -6  16   1      412.41      391.99     26.25 o 
  -5  16   1      762.85      820.70     34.34 o 
  -4  16   1       82.42      113.26     22.17 o 
  -3  16   1      642.00      689.90     27.05 o 
  -2  16   1      380.68      345.37     25.13 o 
  -1  16   1     1343.91     1293.33     30.76 o 
   0  16   1      614.64      574.64     26.92 o 
   1  16   1     3123.02     3132.46     37.58 o 
   2  16   1     1380.07     1423.28     24.96 o 
   3  16   1      235.27      231.56     20.11 o 
   4  16   1       95.96      103.19     26.58 o 
   5  16   1     2579.11     2501.39     47.70 o 
   6  16   1       42.60       31.84     24.79 o 
   7  16   1     1351.83     1358.15     32.20 o 
   8  16   1      271.06      230.03     29.25 o 
   9  16   1      774.70      757.08     34.91 o 
  10  16   1      202.96      146.80     38.50 o 
  11  16   1      497.66      510.47     52.91 o 
  12  16   1      201.70      225.69     53.05 o 
 -11  17   1      411.36      448.74     81.51 o 
 -10  17   1        6.45       32.04     49.10 o 
  -9  17   1       99.54       92.68     34.47 o 
  -8  17   1       65.48       66.33     36.75 o 
  -7  17   1     1673.48     1622.12     59.80 o 
  -6  17   1      509.38      553.86     35.43 o 
  -5  17   1      261.73      317.27     33.45 o 
  -4  17   1      166.65      193.80     22.96 o 
  -3  17   1     4433.83     4680.81     95.52 o 
  -2  17   1        4.65       36.80     25.04 o 
  -1  17   1     2969.94     2717.43     43.06 o 
   0  17   1        9.40       20.10     24.92 o 
   1  17   1      725.27      669.65     29.13 o 
   2  17   1      132.60      184.30     25.12 o 
   3  17   1     4727.24     4577.21     75.28 o 
   4  17   1     1338.91     1172.41     34.40 o 
   5  17   1      203.76      226.05     26.83 o 
   6  17   1      616.55      543.23     29.02 o 
   7  17   1      981.98     1015.05     31.25 o 
   8  17   1      649.04      696.43     33.98 o 
   9  17   1      408.71      429.94     31.19 o 
  10  17   1       14.20       40.43     36.67 o 
  11  17   1       25.72       52.89     41.48 o 
 -11  18   1       67.96       85.14     49.20 o 
 -10  18   1     1074.41     1087.95     59.46 o 
  -9  18   1       46.98       63.40     34.86 o 
  -8  18   1       96.95      157.57     35.23 o 
  -7  18   1       63.70       45.43     28.51 o 
  -6  18   1      451.81      422.26     33.84 o 
  -5  18   1       13.21       24.80     32.47 o 
  -4  18   1     1044.04     1111.51     39.66 o 
  -3  18   1        0.66       43.10     25.94 o 
  -2  18   1        9.31       20.19     25.91 o 
  -1  18   1        3.25       36.96     25.17 o 
   0  18   1     2582.20     2654.04     58.19 o 
   1  18   1        0.29       29.03     25.52 o 
   2  18   1     1308.69     1355.74     53.02 o 
   3  18   1      219.72      249.04     36.26 o 
   4  18   1      856.43      905.86     40.43 o 
   5  18   1       13.03       22.75     33.38 o 
   6  18   1     2563.64     2611.79     86.34 o 
   7  18   1        0.03       23.09     29.75 o 
   8  18   1      107.33      100.94     34.06 o 
   9  18   1        0.03       49.21     35.99 o 
  10  18   1     1048.32     1154.04    127.28 o 
  11  18   1        0.71       57.76     44.00 o 
 -10  19   1       46.57      103.44     45.83 o 
  -9  19   1       48.18       66.31     34.55 o 
  -8  19   1      677.11      638.63     40.13 o 
  -7  19   1      708.39      745.40     35.37 o 
  -6  19   1      216.46      195.32     33.77 o 
  -5  19   1      149.77      211.41     36.07 o 
  -4  19   1      279.96      286.79     33.59 o 
  -3  19   1     1686.19     1741.98     35.30 o 
  -2  19   1     1497.32     1469.01     34.50 o 
  -1  19   1      793.12      805.82     30.71 o 
   0  19   1      307.40      315.00     29.10 o 
   1  19   1       78.20       73.84     26.27 o 
   2  19   1     2033.51     1872.51     46.37 o 
   3  19   1     1241.41     1368.74     42.48 o 
   4  19   1      677.31      666.94     39.33 o 
   5  19   1        1.22       12.94     31.67 o 
   6  19   1       89.09      116.37     31.87 o 
   7  19   1      117.67      164.90     33.89 o 
   8  19   1      429.44      410.20     45.79 o 
   9  19   1      335.97      350.93     36.31 o 
  10  19   1      109.13      158.89     47.25 o 
 -10  20   1       67.03       89.55     52.31 o 
  -9  20   1      956.68      951.54     64.73 o 
  -8  20   1       72.65      108.12     37.49 o 
  -7  20   1       16.05       26.71     28.64 o 
  -6  20   1        1.94       27.90     31.22 o 
  -5  20   1     1425.65     1456.54     45.35 o 
  -4  20   1      113.31      126.13     33.10 o 
  -3  20   1     1309.61     1241.28     41.95 o 
  -2  20   1        4.32        5.77     25.78 o 
  -1  20   1      779.19      777.76     37.63 o 
   0  20   1      143.51      134.24     26.89 o 
   1  20   1     1534.16     1601.97     37.41 o 
   2  20   1        8.75       31.30     34.09 o 
   3  20   1       43.36       63.48     34.08 o 
   4  20   1        0.33       16.73     34.02 o 
   5  20   1     1489.53     1555.63     45.78 o 
   6  20   1       81.74      100.82     31.51 o 
   7  20   1      512.52      510.00     36.58 o 
   8  20   1       40.78       80.05     36.52 o 
   9  20   1      559.07      595.51     60.86 o 
  10  20   1       30.69       75.84     52.83 o 
  -9  21   1       50.99       99.63     41.28 o 
  -8  21   1      502.82      510.47     42.17 o 
  -7  21   1      553.80      603.71     37.14 o 
  -6  21   1     1127.96     1144.59     43.03 o 
  -5  21   1       14.81       23.11     32.52 o 
  -4  21   1        0.21        8.85     35.56 o 
  -3  21   1      441.07      452.45     39.46 o 
  -2  21   1      654.43      736.29     38.59 o 
  -1  21   1       71.25       98.15     27.77 o 
   0  21   1      490.13      537.52     29.88 o 
   1  21   1       18.30       38.63     34.93 o 
   2  21   1      581.87      654.93     37.53 o 
   3  21   1       48.15       59.30     36.10 o 
   4  21   1      639.18      615.05     37.84 o 
   5  21   1      146.60      151.62     35.92 o 
   6  21   1      445.94      448.47     36.62 o 
   7  21   1       86.80      101.00     29.56 o 
   8  21   1      554.95      548.51     44.74 o 
   9  21   1        9.26       45.25     34.14 o 
  -8  22   1      145.11      199.04     39.66 o 
  -7  22   1       33.74       61.75     32.11 o 
  -6  22   1      149.32      157.79     36.30 o 
  -5  22   1      221.25      190.21     35.26 o 
  -4  22   1      637.80      639.83     42.68 o 
  -3  22   1      212.86      180.83     39.33 o 
  -2  22   1       30.19       18.26     33.68 o 
  -1  22   1      143.72      174.87     29.59 o 
   0  22   1     1072.32     1129.35     35.68 o 
   1  22   1      236.44      290.80     39.48 o 
   2  22   1      278.50      300.91     36.61 o 
   3  22   1       46.75       62.83     34.97 o 
   4  22   1      225.91      272.08     34.25 o 
   5  22   1      380.54      428.37     40.81 o 
   6  22   1      458.70      425.52     35.94 o 
   7  22   1      261.41      246.60     35.82 o 
   8  22   1       10.64       31.76     38.36 o 
  -7  23   1      932.99     1015.60     42.27 o 
  -6  23   1       13.55       42.14     33.39 o 
  -5  23   1       61.90       58.29     36.85 o 
  -4  23   1        4.26       -5.57     57.08 o 
  -3  23   1      820.67      863.09     44.47 o 
  -2  23   1       72.91       73.94     33.68 o 
  -1  23   1      470.82      528.65     38.69 o 
   0  23   1        0.05       17.18     32.79 o 
   1  23   1       17.38       41.33     34.61 o 
   2  23   1       14.67       11.33     34.98 o 
   3  23   1     1583.34     1779.81     50.09 o 
   4  23   1        0.32       -4.94     40.01 o 
   5  23   1       65.59       88.77     37.45 o 
   6  23   1        0.14       18.82     32.18 o 
   7  23   1      398.72      437.70     43.48 o 
  -6  24   1      213.38      217.40     36.95 o 
  -5  24   1      163.12      208.95     45.30 o 
  -4  24   1      834.77      775.39     41.61 o 
  -3  24   1      283.14      290.64     37.15 o 
  -2  24   1       49.98       68.72     37.96 o 
  -1  24   1      237.51      300.30     46.70 o 
   0  24   1      633.96      667.98     51.30 o 
   1  24   1      240.13      239.82     37.41 o 
   2  24   1        4.42       43.02     39.05 o 
   3  24   1        3.84       53.71     37.09 o 
   4  24   1      451.91      474.62     42.12 o 
   5  24   1      211.25      234.87     36.36 o 
   6  24   1      279.15      294.17     36.14 o 
  -5  25   1        2.50       31.80     46.17 o 
  -4  25   1      163.92      158.06     37.19 o 
  -3  25   1       11.28       44.76     36.64 o 
  -2  25   1      397.37      445.29     43.62 o 
  -1  25   1        0.47        0.24     64.03 o 
   0  25   1      184.03      178.44     41.90 o 
   1  25   1        0.02       26.26     36.06 o 
   2  25   1      225.25      242.89     40.41 o 
   3  25   1       45.51       47.61     40.55 o 
   4  25   1      349.91      354.30     40.56 o 
   5  25   1        3.05       14.41     36.23 o 
  -3  26   1      379.20      366.51     40.24 o 
  -2  26   1        1.83       42.48     49.98 o 
  -1  26   1      630.07      646.73     55.62 o 
   0  26   1       36.22       57.77     45.19 o 
   1  26   1      383.39      381.68     58.26 o 
   2  26   1        7.69       27.86     38.73 o 
   3  26   1       24.26       47.21     42.78 o 
 -14   0   2      822.73      826.25     53.90 o 
 -12   0   2      810.42      821.06     50.32 o 
 -10   0   2     1678.32     1762.99     45.67 o 
  -8   0   2     3644.11     3523.16     57.26 o 
  -6   0   2     5551.83     5810.14    166.37 o 
  -4   0   2    11891.16    13036.87     79.86 o 
  -2   0   2     1959.12     2683.78     49.99 o 
   2   0   2    41808.80    46027.34    268.37 o 
   4   0   2    12430.50    12926.55     75.90 o 
   6   0   2      452.20      325.16     26.17 o 
   8   0   2      251.61      248.64     24.14 o 
  10   0   2     1276.39     1167.49     34.67 o 
  12   0   2     2346.88     2077.59     63.72 o 
  14   0   2      489.22      533.29    109.54 o 
 -15   1   2      127.67       99.41     39.13 o 
 -14   1   2      173.74      167.70     33.12 o 
 -13   1   2      562.63      553.96     35.93 o 
 -12   1   2       67.85       69.74     29.11 o 
 -11   1   2     1672.91     1846.34     37.62 o 
 -10   1   2       75.18       55.41     25.29 o 
  -9   1   2      305.78      306.45     23.78 o 
  -8   1   2      314.07      239.87     38.01 o 
  -7   1   2     3084.73     2920.57    156.53 o 
  -6   1   2     5544.36     5649.68    106.40 o 
  -5   1   2     2224.44     2576.99     28.01 o 
  -4   1   2      254.47      201.08      9.32 o 
  -3   1   2     3290.87     3811.78     16.20 o 
  -2   1   2      215.32      386.33      8.57 o 
  -1   1   2     4254.85     3761.93     33.01 o 
   0   1   2     1604.00     1382.06     19.91 o 
   1   1   2     3200.87     4401.35    107.66 o 
   2   1   2    43249.44    46341.54    469.27 o 
   3   1   2     1399.55     1608.34     12.63 o 
   4   1   2     7500.70     7553.36     65.61 o 
   5   1   2     6519.31     6781.10     84.89 o 
   6   1   2     1166.92     1211.42     46.01 o 
   7   1   2     2033.95     2052.43     43.11 o 
   8   1   2     2486.51     2495.64     43.32 o 
   9   1   2      422.42      399.06     18.64 o 
  10   1   2      777.96      752.42     21.88 o 
  11   1   2       55.09       47.20     22.87 o 
  12   1   2      282.05      268.63     25.69 o 
  13   1   2      862.40      879.11     35.75 o 
  14   1   2       96.04      129.88     39.17 o 
  15   1   2      333.54      259.25     56.08 o 
 -15   2   2      208.28      267.61     64.61 o 
 -14   2   2       41.61       50.66     40.69 o 
 -13   2   2     1047.03     1087.05     34.95 o 
 -12   2   2      106.52       87.88     28.96 o 
 -11   2   2      947.86      936.34     32.36 o 
 -10   2   2      801.56      792.66     31.89 o 
  -9   2   2     8161.81     8286.90     57.67 o 
  -8   2   2     1223.78     1118.81     60.66 o 
  -7   2   2      300.20      312.16     24.72 o 
  -6   2   2       10.91       14.30     11.82 o 
  -5   2   2     3959.47     3920.76     34.54 o 
  -4   2   2     1252.62     1627.38     20.21 o 
  -3   2   2     4948.05     4804.02     78.63 o 
  -2   2   2    11273.25    12563.25    137.61 o 
  -1   2   2      210.73      235.62     18.74 o 
   0   2   2     3773.67     3491.06    248.08 o 
   1   2   2    46907.14    47121.27    310.10 o 
   2   2   2      475.32      640.75     34.36 o 
   3   2   2      716.86      759.69     12.81 o 
   4   2   2     3699.32     4224.58     52.40 o 
   5   2   2     4719.85     4782.36    184.27 o 
   6   2   2      103.90      132.71     10.39 o 
   7   2   2     7841.97     7346.44    289.23 o 
   8   2   2      580.52      456.92     35.61 o 
   9   2   2     1801.45     1820.75     37.78 o 
  10   2   2      563.89      542.25     22.88 o 
  11   2   2     2199.10     2298.89     31.83 o 
  12   2   2       96.43       72.68     27.09 o 
  13   2   2       34.24       35.85     33.56 o 
  14   2   2        1.90       33.79     43.32 o 
  15   2   2      473.00      525.17     69.07 o 
 -15   3   2       12.27       47.58     56.09 o 
 -14   3   2       37.78       29.86     36.28 o 
 -13   3   2        0.62       19.43     31.42 o 
 -12   3   2      734.60      729.80     32.07 o 
 -11   3   2      104.99       81.37     28.23 o 
 -10   3   2     3073.05     3164.12     43.91 o 
  -9   3   2       99.38      135.60     24.22 o 
  -8   3   2     1105.60      881.07     27.52 o 
  -7   3   2     2397.00     2260.66     41.44 o 
  -6   3   2    28278.78    30722.92    155.84 o 
  -5   3   2     1437.16     2194.20     59.07 o 
  -4   3   2      436.01      472.53     16.50 o 
  -3   3   2      743.50      612.27     32.07 o 
  -2   3   2    25234.23    27066.56    272.40 o 
  -1   3   2     4188.97     5223.09     83.47 o 
   0   3   2    47723.01    50627.54    513.04 o 
   1   3   2      930.79     1121.17     21.25 o 
   2   3   2    23058.80    24145.53    245.72 o 
   3   3   2     9979.12    10450.44     76.58 o 
   4   3   2    15707.99    16938.10    106.64 o 
   5   3   2      783.75     1000.45     28.77 o 
   6   3   2      418.55      461.75     15.79 o 
   7   3   2       52.10       45.29     10.02 o 
   8   3   2     1698.41     1537.47     37.96 o 
   9   3   2       30.52       15.60     19.72 o 
  10   3   2      828.15      831.33     28.35 o 
  11   3   2      399.13      399.78     26.41 o 
  12   3   2      944.07      898.81     31.39 o 
  13   3   2       78.13      102.54     28.15 o 
  14   3   2      636.10      672.55     41.22 o 
 -14   4   2      460.47      506.36     41.41 o 
 -13   4   2      449.63      426.97     38.75 o 
 -12   4   2        1.95        0.81     35.45 o 
 -11   4   2      202.28      159.19     29.47 o 
 -10   4   2     1301.68     1443.31     34.97 o 
  -9   4   2     1468.78     1552.04     38.82 o 
  -8   4   2     3080.13     2999.01     50.96 o 
  -7   4   2      962.61     1077.25     37.24 o 
  -6   4   2     1827.27     1794.75     31.36 o 
  -5   4   2     5276.26     5494.71     39.18 o 
  -4   4   2    11191.71    10969.58     50.95 o 
  -3   4   2    12054.60    12527.90    148.20 o 
  -2   4   2     5312.07     5543.05    126.02 o 
  -1   4   2     8606.18     9548.42     42.69 o 
   0   4   2     4844.13     5432.56    103.85 o 
   1   4   2     6083.04     5397.31     28.93 o 
   2   4   2     7058.52     7180.72    104.37 o 
   3   4   2     2891.33     3258.32     65.20 o 
   4   4   2      300.20      389.10     12.40 o 
   5   4   2     1646.26     2130.37     41.20 o 
   6   4   2     1902.32     1489.86     41.76 o 
   7   4   2     3876.68     3436.48     75.91 o 
   8   4   2      949.87      852.06     21.14 o 
   9   4   2       54.20       36.98     19.42 o 
  10   4   2     1317.13     1313.40     49.92 o 
  11   4   2      651.95      665.81     43.95 o 
  12   4   2      791.34      859.52     41.37 o 
  13   4   2        0.43       11.60     35.85 o 
  14   4   2       27.06       38.73     32.79 o 
 -14   5   2       11.64       40.26     36.47 o 
 -13   5   2      471.63      466.27     43.68 o 
 -12   5   2       67.53       72.43     28.70 o 
 -11   5   2     3211.91     3222.02     72.46 o 
 -10   5   2     1451.41     1353.11     50.53 o 
  -9   5   2       73.21       69.02     20.22 o 
  -8   5   2      244.53      211.57     12.71 o 
  -7   5   2    15985.61    15811.32    146.19 o 
  -6   5   2      322.35      426.77     22.02 o 
  -5   5   2     7836.71     7487.65    103.21 o 
  -4   5   2     1322.43     1751.40     25.20 o 
  -3   5   2      232.21      157.46     12.38 o 
  -2   5   2     1567.44     1983.34     60.90 o 
  -1   5   2     7225.61     7229.65     33.50 o 
   0   5   2        7.18       16.23     12.81 o 
   1   5   2     3628.11     4092.92     41.39 o 
   2   5   2     2650.54     3321.65     47.09 o 
   3   5   2     4097.45     4135.45     57.79 o 
   4   5   2      410.11      533.93     12.79 o 
   5   5   2      608.95      485.54     14.97 o 
   6   5   2      104.37      155.53     13.29 o 
   7   5   2      132.24       96.19      7.12 o 
   8   5   2      318.71      300.83     13.53 o 
   9   5   2     6159.82     6262.57     64.32 o 
  10   5   2        8.82       -0.68     30.81 o 
  11   5   2        0.59        9.38     27.79 o 
  12   5   2        2.47       11.04     35.67 o 
  13   5   2     1166.29     1264.74     42.80 o 
  14   5   2       81.28       92.00     33.50 o 
 -14   6   2      369.06      415.21     72.49 o 
 -13   6   2      334.42      410.61     50.46 o 
 -12   6   2       59.33       76.26     37.55 o 
 -11   6   2      605.51      724.58     33.85 o 
 -10   6   2     1545.52     1655.67     41.82 o 
  -9   6   2     1018.47     1036.82     37.05 o 
  -8   6   2     2894.99     2874.54     57.81 o 
  -7   6   2      127.69      129.45     10.97 o 
  -6   6   2      370.10      406.02     12.17 o 
  -5   6   2     2462.04     2235.85     24.30 o 
  -4   6   2     6763.92     6697.41     60.85 o 
  -3   6   2     1668.36     2105.28     21.08 o 
  -2   6   2     9670.75    10026.67    124.85 o 
  -1   6   2     1277.47     1235.73     60.16 o 
   0   6   2     5646.25     5540.55     30.37 o 
   1   6   2     2736.14     2860.44     35.54 o 
   2   6   2    24825.41    26202.63    225.65 o 
   3   6   2     2340.04     2230.97     21.42 o 
   4   6   2     4561.86     4527.35     58.72 o 
   5   6   2     1343.41     1100.76     34.47 o 
   6   6   2     4114.48     3677.33     37.86 o 
   7   6   2       17.76       26.66      7.86 o 
   8   6   2       31.52       44.30     12.76 o 
   9   6   2     1625.40     1522.19     24.42 o 
  10   6   2      773.32      927.26     32.92 o 
  11   6   2      369.92      379.41     33.81 o 
  12   6   2      320.78      367.07     43.41 o 
  13   6   2      334.27      337.82     37.84 o 
  14   6   2        4.20       55.55     41.24 o 
 -14   7   2        5.66       56.24     43.65 o 
 -13   7   2       78.31       99.95     44.02 o 
 -12   7   2     1398.61     1406.45     58.13 o 
 -11   7   2      602.00      645.99     46.67 o 
 -10   7   2       14.28       16.85     21.19 o 
  -9   7   2        0.25       12.22     16.04 o 
  -8   7   2     1445.60     1420.15     73.53 o 
  -7   7   2      636.65      660.26     14.31 o 
  -6   7   2     8639.00     8500.71     88.37 o 
  -5   7   2      203.64      255.75     13.95 o 
  -4   7   2      110.50       96.09     12.74 o 
  -3   7   2     1619.47     2085.67     31.17 o 
  -2   7   2    11572.25    11698.26    171.13 o 
  -1   7   2     1295.60     1617.27     28.92 o 
   0   7   2    25962.23    27103.81    210.05 o 
   1   7   2      315.87      313.75     14.80 o 
   2   7   2     5092.50     5684.83     54.76 o 
   3   7   2      125.63      160.91     13.10 o 
   4   7   2     5102.41     4800.50     52.54 o 
   5   7   2      436.39      429.37     23.82 o 
   6   7   2       66.02       44.37     12.31 o 
   7   7   2        1.65        8.17      8.96 o 
   8   7   2     2525.76     2396.40     43.65 o 
   9   7   2     1205.86     1269.38     36.69 o 
  10   7   2      349.04      358.40     32.62 o 
  11   7   2       17.44       36.91     35.68 o 
  12   7   2      694.94      710.33     43.51 o 
  13   7   2      232.20      297.24     46.42 o 
  14   7   2      787.88      994.99     47.42 o 
 -14   8   2        0.09       22.57     59.57 o 
 -13   8   2      498.43      428.45    189.22 o 
 -12   8   2       22.83       52.71     56.36 o 
 -11   8   2       94.10      152.09     35.50 o 
 -10   8   2       53.15       30.51     29.67 o 
  -9   8   2     1356.90     1382.18     49.96 o 
  -8   8   2      138.64      136.15     12.49 o 
  -7   8   2      485.81      461.96     20.05 o 
  -6   8   2      240.42      203.96     13.07 o 
  -5   8   2     8272.32     8164.18     67.72 o 
  -4   8   2     1174.65     1130.33     15.41 o 
  -3   8   2    16834.43    17154.73    144.88 o 
  -2   8   2      317.06      406.52     14.16 o 
  -1   8   2     1550.65     1405.97     55.22 o 
   0   8   2     2191.98     2417.84     27.94 o 
   1   8   2    11287.37    10634.60     49.67 o 
   2   8   2      717.98     1110.64     16.69 o 
   3   8   2      718.04      555.46     21.65 o 
   4   8   2      579.64      771.86     22.53 o 
   5   8   2     4428.05     4061.73     30.17 o 
   6   8   2      161.61      167.58     14.95 o 
   7   8   2     4218.23     4262.88     29.90 o 
   8   8   2       93.95      108.08     19.66 o 
   9   8   2      617.77      575.47     34.47 o 
  10   8   2      298.42      281.95     31.98 o 
  11   8   2      893.41      918.90     41.44 o 
  12   8   2       47.15       48.57     39.44 o 
  13   8   2      205.24      196.13     47.39 o 
  14   8   2       39.14       66.85     47.23 o 
 -14   9   2        3.90       65.41     76.67 o 
 -13   9   2      340.26      430.14     56.91 o 
 -12   9   2     1560.60     1565.52     78.22 o 
 -11   9   2     1068.14     1062.67     41.12 o 
 -10   9   2      714.95      754.51     38.42 o 
  -9   9   2       49.46       40.05     17.18 o 
  -8   9   2      703.20      683.08     21.64 o 
  -7   9   2     3407.19     3567.19     68.32 o 
  -6   9   2     2777.82     2627.99     23.47 o 
  -5   9   2      532.89      498.34     15.74 o 
  -4   9   2        4.56       13.30     11.52 o 
  -3   9   2     1600.37     1530.90     18.19 o 
  -2   9   2      880.90      807.72     14.70 o 
  -1   9   2     3931.71     3656.59     94.31 o 
   0   9   2     8855.86     9251.01     40.99 o 
   1   9   2        0.62        9.99     14.49 o 
   2   9   2     4102.84     4216.46     26.44 o 
   3   9   2     1248.47     1120.13     33.08 o 
   4   9   2      495.14      339.54     18.40 o 
   5   9   2     1520.24     1465.58     24.15 o 
   6   9   2     1787.23     1721.70     23.45 o 
   7   9   2      737.10      764.06     19.39 o 
   8   9   2     2179.90     1973.39     76.05 o 
   9   9   2     3012.18     2881.01    238.11 o 
  10   9   2      144.20      169.37     31.57 o 
  11   9   2        2.60        7.72     30.73 o 
  12   9   2      252.46      130.93     46.14 o 
  13   9   2      780.63      872.82     62.04 o 
  14   9   2      246.10      314.62     51.66 o 
 -14  10   2      346.55      528.70    103.94 o 
 -13  10   2        1.66       43.97     48.13 o 
 -12  10   2        1.28        2.43     37.04 o 
 -11  10   2       42.06       57.40     36.54 o 
 -10  10   2      904.68      913.62     39.14 o 
  -9  10   2       76.52       73.27     23.08 o 
  -8  10   2     2320.85     2337.19     27.99 o 
  -7  10   2      239.53      250.09     14.66 o 
  -6  10   2      307.87      323.10     14.71 o 
  -5  10   2      224.73      175.36     15.23 o 
  -4  10   2    12546.41    12549.13    112.10 o 
  -3  10   2       77.67       94.09     13.70 o 
  -2  10   2     5408.63     5628.17     42.31 o 
  -1  10   2      143.09      140.66     13.82 o 
   0  10   2     3471.15     3202.44     34.33 o 
   1  10   2      169.40      130.99     16.22 o 
   2  10   2     3332.32     2813.36     30.54 o 
   3  10   2      252.80      265.22     19.92 o 
   4  10   2     2129.01     2510.81     39.90 o 
   5  10   2       75.08       89.64     18.97 o 
   6  10   2     6717.65     6665.84     68.88 o 
   7  10   2      199.61      209.41     17.37 o 
   8  10   2        4.30       16.46     21.64 o 
   9  10   2       38.92       68.07     22.14 o 
  10  10   2     1415.45     1535.52     46.31 o 
  11  10   2        0.03       16.29     32.17 o 
  12  10   2      150.86      161.19     36.13 o 
  13  10   2       62.55       84.78     51.08 o 
 -13  11   2      105.86      110.94     33.53 o 
 -12  11   2      546.82      569.37     47.84 o 
 -11  11   2      979.02     1146.32     39.55 o 
 -10  11   2      149.35      127.25     31.44 o 
  -9  11   2      203.48      220.84     25.58 o 
  -8  11   2      306.48      305.43     18.43 o 
  -7  11   2     1814.87     1860.52     55.32 o 
  -6  11   2     1034.38     1067.90     19.94 o 
  -5  11   2      867.36      924.76     24.28 o 
  -4  11   2      162.38      217.95     16.49 o 
  -3  11   2     6732.83     6691.69     41.05 o 
  -2  11   2     4560.46     4289.65     42.47 o 
  -1  11   2    12345.31    13214.90    112.96 o 
   0  11   2      123.05      230.06     19.35 o 
   1  11   2       82.35       88.45     16.34 o 
   2  11   2      192.82      314.26     20.08 o 
   3  11   2     3822.68     3640.75     53.37 o 
   4  11   2     2477.86     2440.82     31.35 o 
   5  11   2     3470.62     3179.35     33.42 o 
   6  11   2      629.81      584.94     21.64 o 
   7  11   2     1948.85     1806.05     40.26 o 
   8  11   2      103.90       99.06     23.56 o 
   9  11   2     2756.23     2668.91     65.52 o 
  10  11   2       78.17       74.31     31.33 o 
  11  11   2       47.74       31.66     33.29 o 
  12  11   2       66.64       91.83     36.01 o 
  13  11   2      871.85      964.66     65.79 o 
 -13  12   2      200.13      183.21     66.92 o 
 -12  12   2       29.56       41.25     36.35 o 
 -11  12   2       89.60      100.85     30.60 o 
 -10  12   2       52.65       31.57     29.11 o 
  -9  12   2     2212.43     2200.66     44.64 o 
  -8  12   2      338.63      364.60     23.06 o 
  -7  12   2        3.19        8.45     15.08 o 
  -6  12   2     1301.13     1366.50     21.08 o 
  -5  12   2     2760.35     2861.06     26.41 o 
  -4  12   2     1897.51     1941.12     30.32 o 
  -3  12   2     3453.50     3220.05     33.79 o 
  -2  12   2      831.41      827.10     17.14 o 
  -1  12   2     3103.47     3011.05     31.32 o 
   0  12   2     1308.57     1480.46     25.24 o 
   1  12   2     4501.66     4010.62     44.55 o 
   2  12   2     1986.84     1887.55     24.79 o 
   3  12   2      166.11      161.99     14.61 o 
   4  12   2     1493.95     1605.75     31.81 o 
   5  12   2     1112.40     1097.53     26.95 o 
   6  12   2     2367.56     2280.66     33.04 o 
   7  12   2     2893.64     2936.46     59.12 o 
   8  12   2       16.46        9.28     25.55 o 
   9  12   2       15.40       29.59     25.36 o 
  10  12   2      513.58      417.83     90.90 o 
  11  12   2     1162.34     1256.79     45.55 o 
  12  12   2       61.21       66.31     37.69 o 
  13  12   2       25.33       48.37     38.65 o 
 -13  13   2        9.00       18.83     51.18 o 
 -12  13   2      962.42     1025.92     62.29 o 
 -11  13   2        4.43       30.97     32.34 o 
 -10  13   2      419.70      498.71     34.39 o 
  -9  13   2      334.81      349.80     25.87 o 
  -8  13   2      390.62      416.19     20.69 o 
  -7  13   2     1400.71     1432.38     25.72 o 
  -6  13   2     1278.27     1217.01     34.93 o 
  -5  13   2      474.87      477.85     15.62 o 
  -4  13   2       83.35       79.15     15.33 o 
  -3  13   2     1457.71     1504.22     21.90 o 
  -2  13   2     3880.44     3528.38     64.38 o 
  -1  13   2      404.06      528.13     22.92 o 
   0  13   2       63.13       61.80     19.87 o 
   1  13   2        7.30       11.25     19.34 o 
   2  13   2     2024.07     1724.83     25.70 o 
   3  13   2      752.13      718.52     18.50 o 
   4  13   2     7597.50     7120.22     44.48 o 
   5  13   2        3.96       24.15     23.11 o 
   6  13   2      538.56      502.44     25.81 o 
   7  13   2      378.90      311.26     24.06 o 
   8  13   2     3108.86     3119.07     42.78 o 
   9  13   2       27.72       27.47     25.17 o 
  10  13   2      435.04      343.06     79.15 o 
  11  13   2       48.07       46.58     33.10 o 
  12  13   2      224.97      285.78     43.22 o 
  13  13   2       25.19       54.65     41.74 o 
 -12  14   2       22.08       71.11     42.47 o 
 -11  14   2      171.52      150.41     37.36 o 
 -10  14   2      756.12      863.32     36.54 o 
  -9  14   2     1637.96     1621.35     34.20 o 
  -8  14   2      114.73      138.13     19.40 o 
  -7  14   2      350.39      319.36     20.80 o 
  -6  14   2        1.95       12.13     20.80 o 
  -5  14   2      100.11      153.46     14.75 o 
  -4  14   2      713.66      690.25     19.64 o 
  -3  14   2      787.93      776.85     18.82 o 
  -2  14   2     1482.06     1382.86     41.67 o 
  -1  14   2       81.56       76.98     22.48 o 
   0  14   2     1141.48     1098.42     27.22 o 
   1  14   2     2868.86     2962.43     33.85 o 
   2  14   2     1823.77     1759.87     37.26 o 
   3  14   2      436.70      430.92     18.37 o 
   4  14   2      599.26      481.06     26.03 o 
   5  14   2     5601.51     5408.10     55.37 o 
   6  14   2     1586.43     1711.08     43.21 o 
   7  14   2     1196.98     1225.23     35.06 o 
   8  14   2        7.08       19.87     27.50 o 
   9  14   2      111.47      116.09     25.71 o 
  10  14   2      804.65      799.22    143.31 o 
  11  14   2      878.30      869.33     45.42 o 
  12  14   2      193.10      197.60     42.77 o 
 -12  15   2        0.08       10.23     66.92 o 
 -11  15   2      385.92      345.17     45.76 o 
 -10  15   2       20.06       47.80     42.71 o 
  -9  15   2       12.81       19.14     26.88 o 
  -8  15   2        0.22       15.92     25.96 o 
  -7  15   2      955.04     1007.55     28.48 o 
  -6  15   2       42.18       47.87     22.91 o 
  -5  15   2       74.79       55.42     15.54 o 
  -4  15   2      465.09      446.08     19.01 o 
  -3  15   2     2306.84     2306.23     34.60 o 
  -2  15   2     1505.22     1543.71     30.67 o 
  -1  15   2     6739.03     6668.74     68.62 o 
   0  15   2       57.58       48.85     23.12 o 
   1  15   2      130.16      103.81     22.25 o 
   2  15   2       22.61       27.78     20.87 o 
   3  15   2     8856.90     8553.11    107.92 o 
   4  15   2     1249.30     1179.55     31.86 o 
   5  15   2     1017.60     1099.57     30.80 o 
   6  15   2      171.86      174.57     25.84 o 
   7  15   2     1178.45     1243.27     36.42 o 
   8  15   2        0.12       13.16     27.89 o 
   9  15   2      489.70      481.55     38.61 o 
  10  15   2        5.64       25.82     32.67 o 
  11  15   2       17.56       25.03     38.04 o 
  12  15   2        0.13       44.07     39.81 o 
 -12  16   2       35.28       22.39     49.44 o 
 -11  16   2      119.43      135.45     47.26 o 
 -10  16   2      521.95      531.47     53.16 o 
  -9  16   2      160.37      148.45     33.10 o 
  -8  16   2      828.57      903.35     41.03 o 
  -7  16   2      158.67      136.51     27.31 o 
  -6  16   2      184.93      214.23     30.68 o 
  -5  16   2     1369.95     1350.25     36.87 o 
  -4  16   2     1189.21     1230.71     29.49 o 
  -3  16   2      941.67      885.42     29.36 o 
  -2  16   2      574.08      577.05     27.72 o 
  -1  16   2        0.56       36.17     24.04 o 
   0  16   2     3169.48     3092.07     55.04 o 
   1  16   2     1505.48     1446.89     31.72 o 
   2  16   2     7107.40     6688.89    111.30 o 
   3  16   2      778.69      707.23     43.45 o 
   4  16   2      816.35      756.90     39.71 o 
   5  16   2      193.41      224.71     27.89 o 
   6  16   2     3021.13     3281.28     66.57 o 
   7  16   2      961.13     1029.34     31.25 o 
   8  16   2      281.42      280.55     30.18 o 
   9  16   2        1.19       26.84     28.74 o 
  10  16   2      659.42      623.67    131.08 o 
  11  16   2      167.60      220.24     55.47 o 
  12  16   2      208.50      290.22     45.37 o 
 -11  17   2      806.37      792.46     79.06 o 
 -10  17   2      102.94       96.18     46.01 o 
  -9  17   2        0.26       25.82     38.89 o 
  -8  17   2      436.20      396.52     38.24 o 
  -7  17   2      443.35      454.43     32.77 o 
  -6  17   2     1006.09      953.28     36.90 o 
  -5  17   2      694.87      687.84     36.97 o 
  -4  17   2      271.37      262.52     24.91 o 
  -3  17   2      336.26      276.02     25.66 o 
  -2  17   2      248.15      292.86     26.60 o 
  -1  17   2      652.75      626.91     28.55 o 
   0  17   2     3182.64     3057.31     74.58 o 
   1  17   2      179.32      185.99     25.68 o 
   2  17   2      447.36      487.74     22.70 o 
   3  17   2     1635.80     1554.50     60.65 o 
   4  17   2     1365.52     1264.88     47.82 o 
   5  17   2      339.03      321.56     28.40 o 
   6  17   2       25.49       43.15     25.68 o 
   7  17   2      896.74      868.82     30.99 o 
   8  17   2     1000.58      961.69     35.24 o 
   9  17   2      129.16      142.24     28.35 o 
  10  17   2      262.11      265.63     40.81 o 
  11  17   2        5.86       53.12     38.43 o 
 -11  18   2       90.07       84.71     44.50 o 
 -10  18   2      117.19      130.34     48.15 o 
  -9  18   2     1395.91     1395.25     48.92 o 
  -8  18   2        8.58        9.68     37.58 o 
  -7  18   2      116.26      133.19     30.81 o 
  -6  18   2      186.08      214.17     30.61 o 
  -5  18   2     1587.54     1663.68     54.63 o 
  -4  18   2      242.53      298.03     26.03 o 
  -3  18   2     1057.27     1028.32     31.69 o 
  -2  18   2       47.53       45.55     25.83 o 
  -1  18   2        4.36        7.13     26.03 o 
   0  18   2        9.99       26.87     26.11 o 
   1  18   2     3003.85     2872.17     98.30 o 
   2  18   2        1.68       15.47     34.33 o 
   3  18   2      280.06      282.83     34.41 o 
   4  18   2        5.66        8.77     32.08 o 
   5  18   2      724.65      739.87     37.90 o 
   6  18   2       88.94      106.70     33.69 o 
   7  18   2      607.18      634.77     58.71 o 
   8  18   2        3.47       45.59     35.45 o 
   9  18   2       94.22      121.90     34.22 o 
  10  18   2       12.69       48.95     47.87 o 
  11  18   2      703.51      712.52     57.00 o 
 -10  19   2      159.33      176.22     46.56 o 
  -9  19   2       16.49        7.28     36.83 o 
  -8  19   2       88.71       81.99     38.94 o 
  -7  19   2      430.37      414.03     34.53 o 
  -6  19   2      731.80      711.92     38.14 o 
  -5  19   2      474.96      457.76     38.31 o 
  -4  19   2       19.96       41.10     31.28 o 
  -3  19   2      105.07      100.06     27.13 o 
  -2  19   2     1312.34     1281.80     33.47 o 
  -1  19   2      956.29      984.23     32.76 o 
   0  19   2     1335.04     1301.00     50.97 o 
   1  19   2      118.32       94.06     26.24 o 
   2  19   2      605.09      602.23     38.06 o 
   3  19   2     1388.91     1374.95     43.88 o 
   4  19   2     1894.39     1956.04     46.91 o 
   5  19   2      167.99      170.88     34.40 o 
   6  19   2       33.75       81.69     32.51 o 
   7  19   2      202.05      180.14     31.89 o 
   8  19   2      443.45      506.40     41.32 o 
   9  19   2      257.91      289.62     39.41 o 
  10  19   2       94.79      170.02     63.68 o 
  -9  20   2       52.79       72.75     38.00 o 
  -8  20   2      666.90      607.29     40.72 o 
  -7  20   2       47.51       90.72     30.80 o 
  -6  20   2      164.75      144.45     35.20 o 
  -5  20   2        1.88       33.24     32.33 o 
  -4  20   2     1347.88     1447.01     44.41 o 
  -3  20   2        3.31       18.11     27.33 o 
  -2  20   2      398.11      396.78     28.80 o 
  -1  20   2      131.71      110.09     28.62 o 
   0  20   2     1062.43     1158.93     33.80 o 
   1  20   2       77.88      134.46     38.43 o 
   2  20   2     1349.38     1417.36     43.98 o 
   3  20   2       16.09       23.47     32.71 o 
   4  20   2      254.17      272.88     37.27 o 
   5  20   2       70.04       56.52     32.00 o 
   6  20   2      914.12      984.23     40.53 o 
   7  20   2       44.34       38.35     30.28 o 
   8  20   2      317.10      264.34     38.53 o 
   9  20   2       12.71       35.35     37.53 o 
  -9  21   2        8.78       39.40     38.13 o 
  -8  21   2       50.95       60.67     38.67 o 
  -7  21   2      994.38     1047.52     39.22 o 
  -6  21   2      119.85      139.85     32.21 o 
  -5  21   2      477.72      508.79     37.96 o 
  -4  21   2        2.08       34.21     33.75 o 
  -3  21   2      378.41      386.67     38.07 o 
  -2  21   2      901.33      843.02     32.26 o 
  -1  21   2     1362.70     1430.76     36.15 o 
   0  21   2      260.61      274.58     28.21 o 
   1  21   2        7.21       22.66     33.58 o 
   2  21   2        3.27       16.57     37.22 o 
   3  21   2      775.86      839.39     42.43 o 
   4  21   2      178.13      233.01     36.71 o 
   5  21   2      526.74      543.16     53.99 o 
   6  21   2        0.84        8.46     32.81 o 
   7  21   2      646.05      620.93     36.39 o 
   8  21   2       26.93       41.13     37.80 o 
   9  21   2      442.80      476.94     54.24 o 
  -8  22   2      160.20      159.82     39.87 o 
  -7  22   2       56.49      102.49     35.26 o 
  -6  22   2       13.36       61.11     35.26 o 
  -5  22   2      584.61      528.14     40.90 o 
  -4  22   2      357.29      342.74     35.44 o 
  -3  22   2      188.17      234.89     35.10 o 
  -2  22   2      167.88      207.46     37.31 o 
  -1  22   2       28.72       39.56     27.95 o 
   0  22   2      343.62      348.65     35.27 o 
   1  22   2      766.31      773.45     40.08 o 
   2  22   2      645.54      687.54     40.47 o 
   3  22   2      186.93      184.62     39.07 o 
   4  22   2      284.88      230.81     38.35 o 
   5  22   2      551.88      628.26     48.34 o 
   6  22   2       68.26       90.35     33.08 o 
   7  22   2      136.47      132.40     33.39 o 
   8  22   2        7.74        5.42     43.69 o 
  -7  23   2        6.30       39.53     33.12 o 
  -6  23   2      395.06      400.76     39.38 o 
  -5  23   2        1.76       23.48     42.11 o 
  -4  23   2      137.52      171.75     37.78 o 
  -3  23   2       64.26       46.18     37.05 o 
  -2  23   2     1377.77     1317.65     44.21 o 
  -1  23   2        2.87       22.07     36.05 o 
   0  23   2      201.06      265.89     37.62 o 
   1  23   2       34.99       28.55     37.99 o 
   2  23   2      686.60      694.08     42.86 o 
   3  23   2        5.62       32.38     33.25 o 
   4  23   2      831.37      939.42     48.86 o 
   5  23   2       63.01       55.11     35.78 o 
   6  23   2        2.17        3.82     38.02 o 
   7  23   2       12.91       29.55     44.91 o 
  -6  24   2       76.12       43.89     35.51 o 
  -5  24   2      511.60      482.39     41.03 o 
  -4  24   2      333.89      332.89     38.49 o 
  -3  24   2      156.16      152.40     36.19 o 
  -2  24   2       47.57       80.50     36.66 o 
  -1  24   2      117.14      154.65     47.72 o 
   0  24   2      321.74      333.07     39.76 o 
   1  24   2      641.65      623.85     39.68 o 
   2  24   2      316.82      360.36     37.97 o 
   3  24   2       87.99       38.00     36.93 o 
   4  24   2        0.66       26.86     35.09 o 
   5  24   2      221.17      246.15     43.12 o 
   6  24   2      185.60      199.88     39.38 o 
  -5  25   2      197.69      240.07     39.96 o 
  -4  25   2       18.97       44.70     33.63 o 
  -3  25   2      393.70      417.65     43.35 o 
  -2  25   2      113.47      169.06     52.71 o 
  -1  25   2      567.69      676.18     54.71 o 
   0  25   2       23.97       37.12     44.36 o 
   1  25   2       14.37       32.78     39.08 o 
   2  25   2       98.04      120.62     38.05 o 
   3  25   2      320.99      299.11     41.40 o 
   4  25   2        9.08       28.92     46.10 o 
   5  25   2      243.47      220.08     38.61 o 
  -3  26   2        0.25       64.28     44.75 o 
  -2  26   2        1.74       61.99     58.49 o 
  -1  26   2        0.19       18.44     48.65 o 
   0  26   2      297.54      288.35     50.29 o 
   1  26   2      113.97      112.24     40.54 o 
   2  26   2      266.89      238.94     38.01 o 
   3  26   2       53.56       77.09     41.67 o 
 -15   0   3      220.10      285.12     49.29 o 
 -13   0   3     1023.67     1026.54     55.44 o 
 -11   0   3        0.73       53.97     46.66 o 
  -9   0   3     1589.28     1646.27     41.42 o 
  -7   0   3     5481.86     5318.37    177.33 o 
  -5   0   3    15992.26    17291.02    104.48 o 
  -3   0   3    11875.10    10413.55    229.38 o 
  -1   0   3       48.22      147.50     16.96 o 
   1   0   3      407.84      660.41     19.26 o 
   3   0   3    32704.62    35668.79    290.65 o 
   5   0   3       69.77       18.63     22.38 o 
   7   0   3    10843.89    10747.43    251.00 o 
   9   0   3     1083.91     1100.46     33.08 o 
  11   0   3     2778.35     2784.97     49.43 o 
  13   0   3       77.93       57.36     52.01 o 
 -15   1   3      180.74      159.73     42.05 o 
 -14   1   3       68.72       74.58     34.18 o 
 -13   1   3      128.03      103.61     30.94 o 
 -12   1   3      997.59     1098.50     35.81 o 
 -11   1   3     2928.95     2912.82     41.62 o 
 -10   1   3     3493.89     3525.68     61.20 o 
  -9   1   3      153.38      191.40     22.57 o 
  -8   1   3      192.37      220.95     16.18 o 
  -7   1   3     1977.53     2088.72     27.88 o 
  -6   1   3     7765.57     7452.71     82.60 o 
  -5   1   3     3986.58     4300.90     72.54 o 
  -4   1   3     4717.97     5370.52     49.03 o 
  -3   1   3     1035.85     1415.81     52.45 o 
  -2   1   3      671.82      513.78      9.79 o 
  -1   1   3     2628.44     2868.43     19.31 o 
   0   1   3    15560.68    18616.59    176.47 o 
   1   1   3       28.97      107.80      9.26 o 
   2   1   3     8511.70     9352.62     71.09 o 
   3   1   3        2.98       57.61     10.13 o 
   4   1   3     4876.63     4995.47     80.29 o 
   5   1   3     6228.52     6432.63    121.33 o 
   6   1   3       57.85       66.46     16.18 o 
   7   1   3      393.24      317.85     26.64 o 
   8   1   3     2713.78     2765.49     32.14 o 
   9   1   3     7510.95     7607.06    111.94 o 
  10   1   3     3358.89     3182.21     32.74 o 
  11   1   3      186.12      193.77     23.41 o 
  12   1   3      461.27      453.12     30.68 o 
  13   1   3      299.93      304.15     31.01 o 
  14   1   3      453.91      547.65     41.29 o 
 -15   2   3       29.27       44.66     56.31 o 
 -14   2   3     1108.29     1254.93     42.43 o 
 -13   2   3      127.74      149.03     30.86 o 
 -12   2   3     1011.53     1004.82     34.42 o 
 -11   2   3       12.35       42.74     26.35 o 
 -10   2   3     1655.98     1670.82     33.86 o 
  -9   2   3       35.51       21.20     24.10 o 
  -8   2   3     5586.83     5374.71    124.84 o 
  -7   2   3     1463.15     1396.41     38.57 o 
  -6   2   3      489.85      530.80     16.38 o 
  -5   2   3      147.50       82.98     11.93 o 
  -4   2   3    10358.83    10514.47    107.34 o 
  -3   2   3     2391.61     2310.65     18.57 o 
  -2   2   3     1653.12     1340.95     13.12 o 
  -1   2   3     2211.58     2148.00     31.25 o 
   0   2   3    10673.26    10230.84     96.75 o 
   1   2   3     1540.32     1664.17     78.51 o 
   2   2   3     6330.26     6819.28     66.75 o 
   3   2   3     1564.11     2014.80     22.81 o 
   4   2   3     1275.81     1750.17     45.86 o 
   5   2   3      746.07      862.83     20.76 o 
   6   2   3     3506.75     2915.10     59.41 o 
   7   2   3     1736.74     1616.72     45.61 o 
   8   2   3     1063.68      986.58     40.33 o 
   9   2   3       46.49       64.31     21.01 o 
  10   2   3      489.67      500.15     22.97 o 
  11   2   3      388.78      336.21     23.06 o 
  12   2   3      519.52      605.79     29.78 o 
  13   2   3        6.35       11.34     35.87 o 
  14   2   3       61.77       92.46     49.11 o 
 -14   3   3       59.60       42.39     40.77 o 
 -13   3   3      261.36      268.76     30.58 o 
 -12   3   3      410.39      413.22     47.41 o 
 -11   3   3     3483.37     3753.86     76.34 o 
 -10   3   3        5.45       18.33     33.13 o 
  -9   3   3      181.98      181.60     25.91 o 
  -8   3   3       45.97       24.30     14.22 o 
  -7   3   3     4271.06     3973.88     32.81 o 
  -6   3   3      356.16      412.50     15.96 o 
  -5   3   3     6514.44     6458.61     31.49 o 
  -4   3   3     2856.33     3120.31     52.42 o 
  -3   3   3     2327.35     2569.27     57.62 o 
  -2   3   3     1315.86     1447.08     78.74 o 
  -1   3   3     1477.71     1028.20     41.81 o 
   0   3   3    25824.18    26787.88    483.80 o 
   1   3   3     4525.56     4882.03    179.26 o 
   2   3   3       19.24       73.67     14.27 o 
   3   3   3      994.73     1056.25     24.08 o 
   4   3   3     6358.42     6513.80     23.28 o 
   5   3   3     1498.16     1105.28     28.08 o 
   6   3   3       71.24       52.85      8.50 o 
   7   3   3       55.75       56.88      5.88 o 
   8   3   3     5988.11     5879.80    105.71 o 
   9   3   3     5622.12     5583.21     80.45 o 
  10   3   3       12.65       27.94     20.82 o 
  11   3   3      243.99      232.68     28.35 o 
  12   3   3        1.70       16.70     28.97 o 
  13   3   3      712.97      735.03     32.06 o 
  14   3   3      206.60      194.99     33.88 o 
 -14   4   3      143.07      171.45     39.56 o 
 -13   4   3      738.86      692.95     33.51 o 
 -12   4   3      298.55      306.47     30.01 o 
 -11   4   3       82.98       64.46     29.84 o 
 -10   4   3      137.26      135.25     27.37 o 
  -9   4   3      501.02      452.02     48.36 o 
  -8   4   3     4379.52     4388.01     59.81 o 
  -7   4   3     2416.93     2413.87     25.18 o 
  -6   4   3      370.81      424.85     15.83 o 
  -5   4   3    10875.83    12117.69    120.18 o 
  -4   4   3     6266.82     6685.26     66.12 o 
  -3   4   3    11627.54    11922.22     65.09 o 
  -2   4   3     3719.50     3328.93     69.79 o 
  -1   4   3      269.75      386.99     27.36 o 
   0   4   3     5474.23     5307.58     28.02 o 
   1   4   3    22181.55    23163.41    152.09 o 
   2   4   3    14552.10    15463.18    104.05 o 
   3   4   3     3127.81     2906.56     22.23 o 
   4   4   3     1094.97     1301.04     57.11 o 
   5   4   3      100.69       87.17      9.02 o 
   6   4   3     1800.15     1670.88     48.02 o 
   7   4   3     1956.40     1796.41     45.46 o 
   8   4   3        1.57       16.23     12.26 o 
   9   4   3        6.81       19.44     21.85 o 
  10   4   3      212.69      223.13     25.63 o 
  11   4   3     2285.64     2252.60     53.42 o 
  12   4   3      149.02      156.66     28.83 o 
  13   4   3       94.51       85.82     29.16 o 
  14   4   3       10.91       38.89     31.06 o 
 -14   5   3       30.14       39.57     39.21 o 
 -13   5   3        5.71       20.75     39.75 o 
 -12   5   3     2149.40     2250.63     69.01 o 
 -11   5   3        0.94       15.98     27.94 o 
 -10   5   3     1420.62     1455.42     41.51 o 
  -9   5   3       72.39       57.09     22.96 o 
  -8   5   3      349.01      283.05     20.57 o 
  -7   5   3        3.59       19.54     15.61 o 
  -6   5   3     6021.85     6210.03     52.45 o 
  -5   5   3       14.32       41.88     12.69 o 
  -4   5   3     4806.88     5285.11     49.22 o 
  -3   5   3     1183.35      994.93     36.38 o 
  -2   5   3    11846.51    11580.49    235.89 o 
  -1   5   3     4118.28     4464.58     69.98 o 
   0   5   3    11914.34    11803.58    116.32 o 
   1   5   3     4504.82     4613.00    102.83 o 
   2   5   3      297.12      323.62     17.58 o 
   3   5   3     1207.27     1397.39     31.60 o 
   4   5   3     2960.21     2127.73     25.43 o 
   5   5   3      610.39      830.48     25.47 o 
   6   5   3      245.37      236.58     17.49 o 
   7   5   3      230.52      254.19     13.94 o 
   8   5   3     8070.08     8170.06     90.40 o 
   9   5   3     1526.58     1408.36     25.72 o 
  10   5   3      433.71      522.61     31.10 o 
  11   5   3       48.74       70.15     27.98 o 
  12   5   3       88.52       76.98     28.74 o 
  13   5   3        9.32       35.24     35.54 o 
  14   5   3      652.00      732.82     41.05 o 
 -14   6   3      304.07      354.42     52.05 o 
 -13   6   3      679.86      755.09     50.28 o 
 -12   6   3       43.35       76.29     41.87 o 
 -11   6   3      412.48      405.26     33.16 o 
 -10   6   3      776.01      755.87     31.80 o 
  -9   6   3     1770.32     1789.45     53.75 o 
  -8   6   3      651.85      575.16     18.89 o 
  -7   6   3     3939.89     4117.08     80.71 o 
  -6   6   3       75.60      104.39     15.30 o 
  -5   6   3     3297.26     3969.67     39.94 o 
  -4   6   3     9248.43     9329.48    109.89 o 
  -3   6   3     3525.26     3207.00     59.62 o 
  -2   6   3     3357.92     3967.25     88.87 o 
  -1   6   3       97.82       53.32     17.21 o 
   0   6   3      194.26      310.91     15.77 o 
   1   6   3     5195.97     5075.44     31.04 o 
   2   6   3      509.16      619.80     17.85 o 
   3   6   3     5021.13     4677.52     56.64 o 
   4   6   3      536.93      594.68     46.52 o 
   5   6   3     2089.37     1754.06     43.93 o 
   6   6   3      133.75      116.22      9.28 o 
   7   6   3     4133.90     4005.96    111.20 o 
   8   6   3      766.51      738.37     19.14 o 
   9   6   3      304.03      321.57     24.66 o 
  10   6   3     1578.28     1412.89     85.51 o 
  11   6   3     1392.39     1496.35     46.58 o 
  12   6   3      353.18      368.12     33.07 o 
  13   6   3      397.60      497.46     45.46 o 
  14   6   3       33.31       71.12     32.71 o 
 -14   7   3       27.96       77.50     47.37 o 
 -13   7   3       39.29       62.79     44.18 o 
 -12   7   3      111.16      158.28     40.55 o 
 -11   7   3     1110.83     1244.77     35.52 o 
 -10   7   3      320.88      311.67     25.34 o 
  -9   7   3       53.32       75.27     17.78 o 
  -8   7   3       62.49       74.37     12.04 o 
  -7   7   3     4211.39     4394.77     31.97 o 
  -6   7   3     3045.20     3162.92     38.26 o 
  -5   7   3     8532.61     9006.55    135.95 o 
  -4   7   3        1.12       17.65     15.13 o 
  -3   7   3    13202.63    14034.02    182.27 o 
  -2   7   3     1245.17     1211.59     51.89 o 
  -1   7   3    13108.68    13339.87    118.73 o 
   0   7   3      193.55      263.38     21.71 o 
   1   7   3     2395.64     2179.94     49.42 o 
   2   7   3       16.36       29.98      8.79 o 
   3   7   3     1327.03      991.85     50.09 o 
   4   7   3     1433.53     1178.17     20.37 o 
   5   7   3     1795.92     1739.09     22.07 o 
   6   7   3      276.74      326.60     12.75 o 
   7   7   3      753.91      686.37     27.10 o 
   8   7   3      114.17      129.49     18.36 o 
   9   7   3     2354.26     2450.35     65.79 o 
  10   7   3       72.45      123.42     24.71 o 
  11   7   3       82.89      114.32     29.61 o 
  12   7   3       79.42      130.87     36.24 o 
  13   7   3      546.45      588.40     46.31 o 
  14   7   3      122.40      239.61     51.96 o 
 -14   8   3      536.75      618.99    178.17 o 
 -13   8   3       12.75       25.49     57.35 o 
 -12   8   3      203.46      136.99     85.45 o 
 -11   8   3       20.81       19.70     39.69 o 
 -10   8   3      826.62      791.19     55.48 o 
  -9   8   3      257.97      245.41     20.92 o 
  -8   8   3     2084.20     1981.25     47.27 o 
  -7   8   3       16.10       57.95     18.40 o 
  -6   8   3      155.76      140.69     15.36 o 
  -5   8   3       87.52       82.55     15.12 o 
  -4   8   3    16291.12    17141.62    130.71 o 
  -3   8   3     2158.07     2397.43     31.83 o 
  -2   8   3     4929.50     4885.34    104.86 o 
  -1   8   3       80.91       41.37     18.93 o 
   0   8   3     5423.02     5634.84     38.09 o 
   1   8   3     1141.36     1152.98     15.48 o 
   2   8   3    11955.42    11390.78     63.22 o 
   3   8   3       58.91       77.55     16.47 o 
   4   8   3       12.34       29.27     13.68 o 
   5   8   3      526.85      621.88     16.11 o 
   6   8   3     3404.33     3090.23     44.81 o 
   7   8   3     1184.97     1134.41     46.23 o 
   8   8   3     2427.37     2464.79     42.32 o 
   9   8   3        0.01        5.93     25.04 o 
  10   8   3     2354.22     2471.09     51.52 o 
  11   8   3       35.74       30.35     31.09 o 
  12   8   3      959.72     1122.22     53.32 o 
  13   8   3        2.49       50.62     43.59 o 
  14   8   3       21.03       88.76     49.13 o 
 -14   9   3        0.85       10.41     50.75 o 
 -13   9   3       69.85       81.91     59.53 o 
 -12   9   3      416.80      405.17    245.57 o 
 -11   9   3      518.17      562.22     42.76 o 
 -10   9   3     1012.69     1010.60     72.38 o 
  -9   9   3      365.30      358.94     21.59 o 
  -8   9   3      328.02      326.95     17.39 o 
  -7   9   3     1634.67     1552.54     42.46 o 
  -6   9   3     5565.04     5697.88     41.13 o 
  -5   9   3     7341.39     8076.33     42.72 o 
  -4   9   3     2199.13     2524.92     32.00 o 
  -3   9   3      613.57      772.95     22.89 o 
  -2   9   3     5953.78     6549.99    103.36 o 
  -1   9   3     1891.65     1777.61     55.27 o 
   0   9   3     1627.68     1321.05     29.01 o 
   1   9   3      174.66      147.64     15.58 o 
   2   9   3     2497.67     2385.42     22.51 o 
   3   9   3     1117.26     1239.16     28.68 o 
   4   9   3     2545.81     2421.35     45.78 o 
   5   9   3     1579.07     1553.83     22.33 o 
   6   9   3      678.73      685.24     19.75 o 
   7   9   3      649.42      592.02     20.97 o 
   8   9   3     2852.88     2639.12    197.68 o 
   9   9   3      215.45      284.18     23.20 o 
  10   9   3      298.66      410.97     37.56 o 
  11   9   3        7.74       35.28     35.47 o 
  12   9   3        7.79        8.37     40.51 o 
  13   9   3      442.48      432.25     52.67 o 
  14   9   3       98.25      138.45     48.78 o 
 -13  10   3      922.61      948.80     54.33 o 
 -12  10   3       58.48       73.38     41.35 o 
 -11  10   3      181.24      172.25     41.39 o 
 -10  10   3        1.08        9.10     33.91 o 
  -9  10   3     3406.77     3254.58     64.11 o 
  -8  10   3       28.38       35.15     13.91 o 
  -7  10   3      969.10      894.54     76.01 o 
  -6  10   3      153.64      207.26     15.46 o 
  -5  10   3     1448.84     1127.79     18.11 o 
  -4  10   3       30.80       52.16     15.25 o 
  -3  10   3    12480.85    12836.72     61.76 o 
  -2  10   3      975.82     1033.63     27.49 o 
  -1  10   3      871.80     1063.08     30.89 o 
   0  10   3     8580.64     9722.74     58.21 o 
   1  10   3     9622.05     8449.68     85.40 o 
   2  10   3       26.63       29.82     12.77 o 
   3  10   3     1080.41     1050.03     31.22 o 
   4  10   3      583.86      689.37     23.05 o 
   5  10   3     5044.23     5159.40     39.22 o 
   6  10   3      578.14      599.75     23.02 o 
   7  10   3     3666.54     3653.20     32.37 o 
   8  10   3      254.65      269.91     23.69 o 
   9  10   3      249.81      198.85     35.11 o 
  10  10   3       12.05       40.15     32.67 o 
  11  10   3     1918.38     2104.21     49.29 o 
  12  10   3        0.64       36.29     32.63 o 
  13  10   3      445.99      453.34     54.18 o 
 -13  11   3       11.81       36.04     48.87 o 
 -12  11   3      102.27      138.40     44.44 o 
 -11  11   3      437.07      450.51     48.95 o 
 -10  11   3      385.16      395.50     51.25 o 
  -9  11   3        9.97       17.77     27.43 o 
  -8  11   3      529.98      514.07     18.55 o 
  -7  11   3      163.46      211.90     16.05 o 
  -6  11   3     2572.60     2586.78     50.08 o 
  -5  11   3      430.84      407.06     15.83 o 
  -4  11   3      288.71      326.07     16.57 o 
  -3  11   3      260.42      260.21     20.56 o 
  -2  11   3    12449.06    13055.96    135.21 o 
  -1  11   3     2978.68     2979.01     29.04 o 
   0  11   3     6311.72     5898.68     32.14 o 
   1  11   3        5.96       36.50     15.98 o 
   2  11   3     4880.76     4764.16     37.03 o 
   3  11   3     2767.08     2517.69     52.35 o 
   4  11   3     2883.61     2916.30     40.33 o 
   5  11   3       23.50       37.32     20.64 o 
   6  11   3      537.15      544.21     21.27 o 
   7  11   3        0.42       10.05     17.95 o 
   8  11   3     1220.95     1198.31    158.71 o 
   9  11   3       30.01       48.59     24.15 o 
  10  11   3      326.40      347.40     71.00 o 
  11  11   3        3.32       46.64     34.69 o 
  12  11   3      106.85      131.17     37.18 o 
  13  11   3       28.85       70.49     47.44 o 
 -13  12   3      253.67      243.91     42.58 o 
 -12  12   3       44.79       48.21     36.39 o 
 -11  12   3        9.40       30.34     37.79 o 
 -10  12   3      305.34      236.57     54.54 o 
  -9  12   3      478.32      439.27     31.26 o 
  -8  12   3     1347.08     1367.23     27.39 o 
  -7  12   3      465.18      432.61     18.48 o 
  -6  12   3     1528.76     1442.37     23.14 o 
  -5  12   3       39.53       42.18     14.49 o 
  -4  12   3     4414.25     4378.31     35.97 o 
  -3  12   3     1464.81     1511.20     37.64 o 
  -2  12   3     1233.50     1295.53     23.25 o 
  -1  12   3        0.01        7.64     25.38 o 
   0  12   3     5932.12     5977.58     61.07 o 
   1  12   3     2218.75     1972.34     50.51 o 
   2  12   3     7528.04     6691.90     67.50 o 
   3  12   3     1142.00     1200.99     41.47 o 
   4  12   3       61.60       47.29     22.34 o 
   5  12   3      313.62      310.85     23.12 o 
   6  12   3     6428.75     6440.85     47.42 o 
   7  12   3      965.24     1013.93     25.01 o 
   8  12   3     1721.92     1722.08     41.59 o 
   9  12   3       34.77       36.29     23.55 o 
  10  12   3      632.46      637.03     39.23 o 
  11  12   3      128.16      142.75     32.68 o 
  12  12   3      610.97      639.08    104.42 o 
  13  12   3       30.65       66.43     39.95 o 
 -13  13   3      178.36      181.23     41.79 o 
 -12  13   3        1.19       27.37     45.44 o 
 -11  13   3     1595.21     1594.52     62.43 o 
 -10  13   3        2.22       -0.42     33.49 o 
  -9  13   3      106.22      122.86     27.67 o 
  -8  13   3      110.78       93.21     21.10 o 
  -7  13   3     1432.68     1574.82     24.01 o 
  -6  13   3      327.45      307.88     18.68 o 
  -5  13   3     3178.95     3152.08     25.09 o 
  -4  13   3      337.91      359.45     19.62 o 
  -3  13   3       37.19       41.46     19.49 o 
  -2  13   3      374.95      370.61     20.64 o 
  -1  13   3     5807.21     6139.26     65.23 o 
   0  13   3      130.85      151.22     20.61 o 
   1  13   3     1878.46     1911.86     27.62 o 
   2  13   3      242.68      227.07     18.58 o 
   3  13   3     6518.99     6091.87     65.82 o 
   4  13   3       86.45      110.63     24.34 o 
   5  13   3     4881.97     4803.62     54.19 o 
   6  13   3      180.99      163.83     24.47 o 
   7  13   3      417.73      460.76     23.24 o 
   8  13   3       64.59       85.97     27.87 o 
   9  13   3     1821.05     1892.32    266.81 o 
  10  13   3       89.62       74.40     33.28 o 
  11  13   3       22.45       42.91     35.46 o 
  12  13   3       12.25       51.18     40.43 o 
  13  13   3      472.06      484.52     43.92 o 
 -12  14   3      101.00       95.44     39.06 o 
 -11  14   3       23.13       75.99     39.13 o 
 -10  14   3      470.75      480.89     41.79 o 
  -9  14   3     1822.53     1894.76     55.56 o 
  -8  14   3       26.19       38.13     20.27 o 
  -7  14   3     2738.76     2569.46     48.32 o 
  -6  14   3      413.37      394.43     21.21 o 
  -5  14   3     1506.14     1474.11     20.66 o 
  -4  14   3     1127.46     1153.28     24.95 o 
  -3  14   3     2012.31     1961.52     28.46 o 
  -2  14   3     2706.86     2809.59     30.50 o 
  -1  14   3       99.01      108.89     22.11 o 
   0  14   3     4300.74     4345.14     70.75 o 
   1  14   3     1934.86     1730.33     29.46 o 
   2  14   3     1424.81     1266.05     25.39 o 
   3  14   3      455.01      506.06     28.25 o 
   4  14   3      135.46      179.47     24.99 o 
   5  14   3      951.86      904.32     30.77 o 
   6  14   3     2080.32     2063.53     78.83 o 
   7  14   3      398.56      404.66     22.72 o 
   8  14   3      215.44      228.96     27.51 o 
   9  14   3       25.83       53.16     26.52 o 
  10  14   3      401.73      327.71     80.49 o 
  11  14   3      437.22      516.08     98.37 o 
  12  14   3      174.56      237.13     48.15 o 
 -12  15   3      502.22      508.96     55.89 o 
 -11  15   3       14.00       39.89     37.59 o 
 -10  15   3      385.98      433.84     40.51 o 
  -9  15   3       14.44       63.08     29.99 o 
  -8  15   3       85.36       91.75     20.95 o 
  -7  15   3      108.79      129.26     23.86 o 
  -6  15   3     1749.31     1781.56     29.42 o 
  -5  15   3       31.97       40.93     17.56 o 
  -4  15   3      652.87      716.27     25.41 o 
  -3  15   3      396.34      355.02     25.71 o 
  -2  15   3     3397.38     3355.78     47.82 o 
  -1  15   3        6.03       45.52     23.22 o 
   0  15   3     4511.34     4365.80     41.35 o 
   1  15   3      502.56      502.47     24.67 o 
   2  15   3     1660.55     1643.69     28.49 o 
   3  15   3      935.28      886.87     39.99 o 
   4  15   3     6390.52     6554.51     99.28 o 
   5  15   3      460.65      456.79     28.05 o 
   6  15   3     1487.29     1424.07     33.38 o 
   7  15   3      210.58      221.32     23.09 o 
   8  15   3     1191.30     1237.87     36.33 o 
   9  15   3      335.18      294.33     29.16 o 
  10  15   3      771.98      883.31     46.75 o 
  11  15   3        1.90       15.36     34.34 o 
  12  15   3      190.54      176.15     48.05 o 
 -11  16   3       21.04       31.46     41.84 o 
 -10  16   3        7.51       44.36     32.49 o 
  -9  16   3     1194.04     1238.26     44.17 o 
  -8  16   3      469.34      437.83     30.37 o 
  -7  16   3      424.48      466.73     28.40 o 
  -6  16   3        0.01       -6.86     22.36 o 
  -5  16   3      793.65      821.86     25.19 o 
  -4  16   3      119.40      146.87     24.30 o 
  -3  16   3      621.70      656.80     28.08 o 
  -2  16   3        0.47       16.81     24.34 o 
  -1  16   3     1431.09     1511.51     32.01 o 
   0  16   3      141.38       93.58     24.33 o 
   1  16   3     2401.98     2302.26     57.73 o 
   2  16   3      890.48      872.48     39.67 o 
   3  16   3      782.95      825.74     30.95 o 
   4  16   3        4.96        5.26     30.20 o 
   5  16   3      921.94      921.73     31.57 o 
   6  16   3      488.75      485.83     30.02 o 
   7  16   3     1548.58     1566.93     38.15 o 
   8  16   3      445.56      509.99     33.64 o 
   9  16   3       22.14       37.55     29.13 o 
  10  16   3        7.60       51.21     35.80 o 
  11  16   3      193.01      233.43     42.74 o 
 -11  17   3      843.98      832.34     55.21 o 
 -10  17   3      114.60      107.89     40.84 o 
  -9  17   3        0.40       29.12     33.46 o 
  -8  17   3       28.38       12.00     33.10 o 
  -7  17   3      931.09      937.97     43.58 o 
  -6  17   3       25.34       37.78     29.95 o 
  -5  17   3     1221.56     1271.56     31.21 o 
  -4  17   3      439.63      431.75     26.69 o 
  -3  17   3        4.21       40.16     32.94 o 
  -2  17   3      316.37      337.66     26.94 o 
  -1  17   3     2798.58     2794.91     38.34 o 
   0  17   3      824.23      798.31     29.67 o 
   1  17   3      160.71      173.25     25.80 o 
   2  17   3      244.48      278.88     34.06 o 
   3  17   3     1542.48     1581.72     41.63 o 
   4  17   3      324.59      329.89     29.69 o 
   5  17   3     2406.17     2573.91     41.46 o 
   6  17   3       10.75       13.02     26.48 o 
   7  17   3      189.86      184.19     26.69 o 
   8  17   3      578.95      507.21     33.36 o 
   9  17   3     1369.13     1432.60     39.28 o 
  10  17   3       25.07       48.70     38.03 o 
  11  17   3        0.68       38.92     40.79 o 
 -11  18   3       23.97       40.64     47.76 o 
 -10  18   3      219.37      180.81     43.97 o 
  -9  18   3       37.98       27.07     30.78 o 
  -8  18   3     1105.18     1145.55     44.43 o 
  -7  18   3        3.75        3.27     32.60 o 
  -6  18   3       64.45       75.19     31.40 o 
  -5  18   3       13.96       13.57     31.84 o 
  -4  18   3      755.77      756.27     30.01 o 
  -3  18   3      150.95      141.85     27.24 o 
  -2  18   3     2151.56     2146.86     37.39 o 
  -1  18   3      297.26      320.97     30.71 o 
   0  18   3      139.48      208.94     27.62 o 
   1  18   3       28.41       24.47     25.27 o 
   2  18   3     2558.91     2523.68     60.78 o 
   3  18   3        8.60       20.99     32.00 o 
   4  18   3       76.73       58.64     27.97 o 
   5  18   3        3.31       32.14     32.09 o 
   6  18   3     1752.19     1689.60     40.94 o 
   7  18   3        0.51       27.23     25.20 o 
   8  18   3       23.18       45.03     27.77 o 
   9  18   3        1.42       31.52     35.29 o 
  10  18   3      262.96      214.47     55.31 o 
 -10  19   3      100.94       67.35     45.73 o 
  -9  19   3        6.64       30.09     31.99 o 
  -8  19   3       58.59       61.42     35.50 o 
  -7  19   3      380.71      377.75     34.01 o 
  -6  19   3      470.61      496.17     36.06 o 
  -5  19   3      426.26      414.22     37.47 o 
  -4  19   3       14.82       16.54     26.64 o 
  -3  19   3      376.30      322.76     27.72 o 
  -2  19   3      459.35      485.12     30.71 o 
  -1  19   3     1790.46     1725.05     35.39 o 
   0  19   3      767.45      746.37     30.47 o 
   1  19   3        6.85       19.64     34.70 o 
   2  19   3       80.74       90.57     35.14 o 
   3  19   3     1010.71     1016.37     42.97 o 
   4  19   3      760.96      823.97     40.42 o 
   5  19   3      515.67      515.51     36.01 o 
   6  19   3       29.29       53.52     30.74 o 
   7  19   3        0.20        5.42     29.55 o 
   8  19   3       69.19       63.60     36.12 o 
   9  19   3      339.38      305.39     37.95 o 
  10  19   3      106.95       94.78     43.41 o 
  -9  20   3      484.26      511.92     41.99 o 
  -8  20   3       23.95       54.62     35.10 o 
  -7  20   3      256.50      279.67     32.80 o 
  -6  20   3       45.41       34.74     32.87 o 
  -5  20   3      567.84      552.64     36.58 o 
  -4  20   3        5.65       14.41     34.19 o 
  -3  20   3     2103.88     2180.25     40.06 o 
  -2  20   3      204.26      183.45     27.42 o 
  -1  20   3      187.15      168.90     28.16 o 
   0  20   3       10.61       19.52     26.63 o 
   1  20   3     1716.95     1775.59     47.87 o 
   2  20   3      683.97      635.42     39.04 o 
   3  20   3      478.19      476.96     37.66 o 
   4  20   3       72.37       79.44     34.44 o 
   5  20   3      262.78      265.90     35.96 o 
   6  20   3      390.01      342.27     37.69 o 
   7  20   3      868.07      796.14     36.99 o 
   8  20   3        4.94       15.78     40.82 o 
   9  20   3        1.27        4.37     33.27 o 
  -9  21   3       19.82       37.51     33.95 o 
  -8  21   3      143.20      139.35     38.34 o 
  -7  21   3      277.86      348.00     38.77 o 
  -6  21   3     1112.42     1163.77     71.57 o 
  -5  21   3        0.14       13.77     33.14 o 
  -4  21   3      171.79      188.81     36.00 o 
  -3  21   3       18.63       31.21     27.31 o 
  -2  21   3      318.41      352.18     30.49 o 
  -1  21   3      146.01      166.80     29.07 o 
   0  21   3     1342.36     1359.45     45.14 o 
   1  21   3       81.66       80.91     36.02 o 
   2  21   3       74.01       89.04     38.46 o 
   3  21   3       67.26       62.41     35.32 o 
   4  21   3     1231.99     1292.75     44.93 o 
   5  21   3      219.19      232.34     36.59 o 
   6  21   3        0.22       10.93     43.90 o 
   7  21   3        6.41        9.55     31.31 o 
   8  21   3      205.31      185.23     38.76 o 
   9  21   3      162.25      187.68     38.77 o 
  -8  22   3      349.23      432.13     42.42 o 
  -7  22   3      149.84      199.19     35.83 o 
  -6  22   3        0.83       27.47     41.21 o 
  -5  22   3      235.15      258.80     37.30 o 
  -4  22   3      863.13      804.84     42.17 o 
  -3  22   3      762.13      725.90     40.03 o 
  -2  22   3      605.87      586.44     32.93 o 
  -1  22   3        1.05       16.52     34.87 o 
   0  22   3      233.44      321.05     37.69 o 
   1  22   3      131.82      147.64     38.34 o 
   2  22   3      948.37      935.65     43.20 o 
   3  22   3       67.33      110.59     36.45 o 
   4  22   3       37.23       26.09     36.96 o 
   5  22   3      117.45      114.96     34.04 o 
   6  22   3      199.87      188.50     32.79 o 
   7  22   3      148.38      135.32     34.40 o 
   8  22   3       11.25       56.41     36.34 o 
  -7  23   3      514.45      534.99     39.60 o 
  -6  23   3       16.77       35.29     36.22 o 
  -5  23   3      378.05      384.37     40.79 o 
  -4  23   3       42.88       72.11     36.96 o 
  -3  23   3      351.07      355.41     37.99 o 
  -2  23   3       26.80       41.84     35.49 o 
  -1  23   3     1589.42     1519.95     59.05 o 
   0  23   3        6.15       41.39     35.33 o 
   1  23   3      126.98      143.78     36.27 o 
   2  23   3        7.55       24.35     35.77 o 
   3  23   3      507.96      565.54     41.01 o 
   4  23   3        2.52       43.00     34.24 o 
   5  23   3      325.80      365.50     42.57 o 
   6  23   3       14.32       38.75     37.23 o 
   7  23   3        6.07       26.96     66.82 o 
  -6  24   3       10.74       30.47     36.38 o 
  -5  24   3       46.21       83.72     36.56 o 
  -4  24   3      313.97      328.79     40.83 o 
  -3  24   3      431.26      468.08     40.97 o 
  -2  24   3      203.82      188.79     43.74 o 
  -1  24   3       23.76       70.63     35.90 o 
   0  24   3      366.10      392.64     40.32 o 
   1  24   3      232.00      236.92     35.55 o 
   2  24   3      455.26      461.33     44.10 o 
   3  24   3       44.78       59.17     37.48 o 
   4  24   3       13.33       -1.27     39.96 o 
   5  24   3       21.94       39.38     33.00 o 
   6  24   3      491.26      432.13     39.16 o 
  -4  25   3        4.93       30.28     60.26 o 
  -3  25   3       30.27       56.90     48.52 o 
  -2  25   3      272.25      293.18     51.74 o 
  -1  25   3       18.27       45.96     51.69 o 
   0  25   3      642.05      625.75     43.82 o 
   1  25   3        0.05       19.23     40.48 o 
   2  25   3        3.90       21.19     36.26 o 
   3  25   3        4.15       22.14     34.92 o 
   4  25   3      659.79      706.58     43.75 o 
  -2  26   3        2.40       20.74     48.10 o 
  -1  26   3       45.59       34.01     45.84 o 
   0  26   3       14.03       59.78     46.81 o 
   1  26   3      531.11      627.07     42.41 o 
   2  26   3      177.55      206.68     38.29 o 
 -14   0   4      325.24      361.96     53.56 o 
 -12   0   4     2350.58     2206.18     82.69 o 
 -10   0   4      399.58      357.46     36.72 o 
  -8   0   4     2855.54     3190.16     91.09 o 
  -6   0   4      705.47      691.23     19.58 o 
  -4   0   4    23521.37    23495.39    589.15 o 
  -2   0   4     4904.99     5485.82    105.36 o 
   0   0   4     4063.94     3920.41     30.45 o 
   2   0   4    62817.53    64872.16    333.54 o 
   4   0   4     1795.32     2086.95     61.31 o 
   6   0   4    12027.48    11066.23    192.09 o 
   8   0   4     3157.32     3186.13     41.87 o 
  10   0   4     1169.35     1204.10     57.35 o 
  12   0   4      957.11     1029.81     42.02 o 
  14   0   4       39.90       27.51     52.79 o 
 -14   1   4       32.61       24.04     36.30 o 
 -13   1   4       12.81       31.01     45.32 o 
 -12   1   4      223.36      212.17     30.30 o 
 -11   1   4     2327.14     2411.46     40.05 o 
 -10   1   4     1094.37     1154.67     35.69 o 
  -9   1   4      684.70      607.47     31.79 o 
  -8   1   4        0.80        9.22     13.41 o 
  -7   1   4     1479.27     1601.08     33.12 o 
  -6   1   4     4240.90     4328.40     41.62 o 
  -5   1   4     7287.88     6279.43     77.50 o 
  -4   1   4      323.67      499.05     38.43 o 
  -3   1   4     1689.99     1999.51     25.38 o 
  -2   1   4     4626.40     5696.39     90.12 o 
  -1   1   4    23091.08    25329.31    152.93 o 
   0   1   4    28918.95    31226.04    226.72 o 
   1   1   4     8844.71     8454.96     44.95 o 
   2   1   4     1516.19     1494.37     90.58 o 
   3   1   4     9365.37     9408.04    123.21 o 
   4   1   4     2549.72     2213.77     37.75 o 
   5   1   4     4281.87     3545.26     61.52 o 
   6   1   4      714.72      797.99     43.74 o 
   7   1   4        0.70       24.71     18.48 o 
   8   1   4      341.59      330.73     18.12 o 
   9   1   4     4336.40     4259.61     60.93 o 
  10   1   4      494.97      507.22     23.08 o 
  11   1   4      125.96      130.00     22.68 o 
  12   1   4        9.13       35.81     39.67 o 
  13   1   4      372.46      406.12     36.18 o 
  14   1   4       96.60      107.76     36.33 o 
 -14   2   4      108.46       74.52     34.23 o 
 -13   2   4     1517.99     1625.26     55.33 o 
 -12   2   4       72.34       75.50     30.13 o 
 -11   2   4      412.77      446.50     30.89 o 
 -10   2   4      259.31      285.02     27.21 o 
  -9   2   4     2066.43     2133.70     56.95 o 
  -8   2   4      915.60      890.11     41.80 o 
  -7   2   4     5614.43     5683.35     93.92 o 
  -6   2   4     1328.99     1398.75     34.86 o 
  -5   2   4      235.00      178.56     11.75 o 
  -4   2   4     1936.54     1322.48     22.59 o 
  -3   2   4     4144.68     3980.70     33.43 o 
  -2   2   4     4157.19     4662.38     67.65 o 
  -1   2   4     5982.79     6123.58     73.03 o 
   0   2   4      517.30      430.69     19.65 o 
   1   2   4      977.53     1041.61     37.40 o 
   2   2   4    14934.55    15490.28    128.99 o 
   3   2   4    11240.14    10771.03    109.66 o 
   4   2   4     3578.31     3898.66     64.32 o 
   5   2   4     1510.68     1624.55     30.60 o 
   6   2   4      849.68      738.20     24.26 o 
   7   2   4     6187.90     6441.24     97.82 o 
   8   2   4      491.85      452.15     15.11 o 
   9   2   4      985.13      887.95     24.31 o 
  10   2   4      231.44      165.29     20.86 o 
  11   2   4     1361.70     1312.95     31.13 o 
  12   2   4       68.66       74.12     26.43 o 
  13   2   4      624.37      614.53     33.51 o 
  14   2   4       17.46       63.76     47.96 o 
 -14   3   4      117.69      106.99     32.26 o 
 -13   3   4       14.74       14.27     31.15 o 
 -12   3   4      449.04      472.61     32.02 o 
 -11   3   4      119.85      100.66     28.44 o 
 -10   3   4     3218.92     3276.84     45.37 o 
  -9   3   4      202.90      207.28     26.84 o 
  -8   3   4       75.93       68.44     15.64 o 
  -7   3   4     1474.31     1468.07     23.39 o 
  -6   3   4    15484.60    15666.20    109.38 o 
  -5   3   4       15.25       20.30     14.00 o 
  -4   3   4     3142.69     2960.08     29.10 o 
  -3   3   4        0.16       39.61     12.55 o 
  -2   3   4     3676.08     3510.20     45.03 o 
  -1   3   4      631.55      938.95     30.02 o 
   0   3   4     2274.43     2139.04    125.27 o 
   1   3   4     3529.62     3801.69     39.46 o 
   2   3   4      259.50      312.19     13.21 o 
   3   3   4     3662.63     4007.82     89.16 o 
   4   3   4    12655.69    12913.88     73.51 o 
   5   3   4     1785.94     2024.14     26.44 o 
   6   3   4      697.58      792.13     14.22 o 
   7   3   4       39.29       30.47      9.58 o 
   8   3   4     3029.87     3063.49     55.19 o 
   9   3   4      242.57      255.65     21.50 o 
  10   3   4     2336.10     2295.07     34.93 o 
  11   3   4      153.04      145.94     27.41 o 
  12   3   4       11.27       13.47     31.90 o 
  13   3   4      256.07      251.19     29.87 o 
  14   3   4      787.82      840.69     45.83 o 
 -14   4   4      271.95      269.06     57.32 o 
 -13   4   4      333.11      323.31     31.23 o 
 -12   4   4      771.70      770.42     43.76 o 
 -11   4   4       14.83       22.87     31.36 o 
 -10   4   4      346.73      291.40     30.35 o 
  -9   4   4     1618.88     1600.49     52.76 o 
  -8   4   4     1558.11     1328.08     22.50 o 
  -7   4   4      107.18       92.72     15.83 o 
  -6   4   4      106.98      137.24     14.97 o 
  -5   4   4     1968.31     2092.21     22.66 o 
  -4   4   4    10308.95    10402.15     78.37 o 
  -3   4   4     5809.64     5652.38     36.74 o 
  -2   4   4     3631.27     3480.74     63.23 o 
  -1   4   4     1021.32     1184.53     47.94 o 
   0   4   4    11785.63    12716.22    160.33 o 
   1   4   4     3133.56     3521.84     64.71 o 
   2   4   4    13779.53    13574.51     97.85 o 
   3   4   4     1275.64     1189.21     25.31 o 
   4   4   4    10372.22    11457.59    114.80 o 
   5   4   4     1139.41     1460.41     20.81 o 
   6   4   4     9947.08    11556.62    135.14 o 
   7   4   4     1442.57     1553.75     26.17 o 
   8   4   4     2501.30     2240.15     65.45 o 
   9   4   4     1229.62     1170.99     25.73 o 
  10   4   4      558.01      499.78     28.78 o 
  11   4   4      882.02      822.73     36.66 o 
  12   4   4      562.74      591.75     30.99 o 
  13   4   4      194.27      210.63     29.65 o 
  14   4   4       25.07       46.80     30.87 o 
 -14   5   4       11.74       50.60     39.38 o 
 -13   5   4       19.04       27.27     39.06 o 
 -12   5   4       41.25       78.80     30.90 o 
 -11   5   4     2407.09     2481.29     63.72 o 
 -10   5   4      132.48      133.23     29.41 o 
  -9   5   4     3653.36     3797.01    118.04 o 
  -8   5   4      148.71      220.02     17.50 o 
  -7   5   4     6086.45     6382.10     77.35 o 
  -6   5   4       22.19       50.02     15.67 o 
  -5   5   4    11793.63    12390.96    106.29 o 
  -4   5   4       27.02       38.55     10.54 o 
  -3   5   4        5.20       20.90     15.65 o 
  -2   5   4     2604.19     2884.01     29.17 o 
  -1   5   4    16362.47    16042.35    181.52 o 
   0   5   4      284.97      244.23     17.93 o 
   1   5   4    10460.36    10782.05     91.40 o 
   2   5   4      346.56      328.46     26.72 o 
   3   5   4     8977.98     9047.07     93.68 o 
   4   5   4        1.37       15.59     13.50 o 
   5   5   4     7063.34     7165.93    102.61 o 
   6   5   4      106.45      127.60     13.32 o 
   7   5   4       55.95       33.79      9.43 o 
   8   5   4       11.19        8.77     13.16 o 
   9   5   4     4979.76     4974.50     85.99 o 
  10   5   4      180.15      139.28     28.29 o 
  11   5   4      925.45      882.68     63.21 o 
  12   5   4       23.96       63.72     29.14 o 
  13   5   4      876.27      891.33     35.76 o 
  14   5   4      147.30      189.63     34.50 o 
 -14   6   4      413.17      528.43     47.64 o 
 -13   6   4      335.77      363.07     60.45 o 
 -12   6   4      791.98      747.56     35.26 o 
 -11   6   4        5.44       30.16     29.00 o 
 -10   6   4       81.33       63.48     26.78 o 
  -9   6   4     1028.16     1023.19     36.22 o 
  -8   6   4     2665.59     2678.86     54.43 o 
  -7   6   4     1179.66     1220.25     40.32 o 
  -6   6   4     1193.01     1293.79     24.07 o 
  -5   6   4     1451.42     1591.02     52.65 o 
  -4   6   4     4054.09     3941.32     47.26 o 
  -3   6   4     7261.19     7086.94     46.49 o 
  -2   6   4    11301.21    11852.43    114.43 o 
  -1   6   4     1650.25     1370.78     35.78 o 
   0   6   4     1187.07     1193.11    124.39 o 
   1   6   4     2340.55     2007.05     53.34 o 
   2   6   4     5158.07     4630.68     42.52 o 
   3   6   4     8018.13     8363.09    159.63 o 
   4   6   4      283.73      248.38     15.51 o 
   5   6   4     1013.45     1077.31     28.63 o 
   6   6   4     6536.55     6877.15     91.96 o 
   7   6   4     1265.57     1169.53     17.00 o 
   8   6   4      486.82      485.33     18.98 o 
   9   6   4       67.47      103.98     23.20 o 
  10   6   4      201.97      207.02     30.67 o 
  11   6   4       65.33       86.59     28.68 o 
  12   6   4      750.47      774.27     32.83 o 
  13   6   4      392.98      362.45     38.39 o 
  14   6   4      124.13      163.31     36.44 o 
 -14   7   4      267.33      348.39     85.57 o 
 -13   7   4        3.30       56.61     44.45 o 
 -12   7   4      614.88      686.86     65.07 o 
 -11   7   4        9.70       28.57     27.57 o 
 -10   7   4     1867.43     1954.47     59.32 o 
  -9   7   4      772.98      757.43     41.75 o 
  -8   7   4       38.18       29.64     19.07 o 
  -7   7   4      239.72      266.81     20.20 o 
  -6   7   4     5093.94     5400.99     76.53 o 
  -5   7   4       85.27       52.32     17.17 o 
  -4   7   4     5689.45     5824.97     43.28 o 
  -3   7   4      543.62      559.74     21.44 o 
  -2   7   4      588.49      549.21     23.54 o 
  -1   7   4     7016.48     7035.01     41.99 o 
   0   7   4    26383.24    25598.06    339.67 o 
   1   7   4     3229.62     2798.04     88.62 o 
   2   7   4     1852.60     1840.80     38.45 o 
   3   7   4       45.74       98.97     17.24 o 
   4   7   4     9075.65     8251.56    147.85 o 
   5   7   4      261.03      230.17     15.57 o 
   6   7   4     1195.67     1143.35     37.88 o 
   7   7   4        0.80       12.10     12.57 o 
   8   7   4     1511.94     1530.85     40.64 o 
   9   7   4      593.41      584.51     51.88 o 
  10   7   4     2269.01     2226.65     43.56 o 
  11   7   4      273.83      322.05     31.06 o 
  12   7   4      179.67      212.76     30.54 o 
  13   7   4       79.41      159.62     43.92 o 
  14   7   4      393.87      421.45     43.48 o 
 -14   8   4       32.86       22.42     54.29 o 
 -13   8   4      608.20      593.34     65.06 o 
 -12   8   4      207.55      159.61     59.00 o 
 -11   8   4      351.48      311.18     34.84 o 
 -10   8   4       42.46       48.33     27.57 o 
  -9   8   4     2726.52     2709.39     76.28 o 
  -8   8   4      153.47      157.23     15.48 o 
  -7   8   4     2027.29     2086.59     43.58 o 
  -6   8   4      681.99      936.74     40.12 o 
  -5   8   4     2947.67     3116.73     80.55 o 
  -4   8   4     1401.23     1547.90     24.81 o 
  -3   8   4     6600.91     6715.49     45.30 o 
  -2   8   4      605.26      836.62     48.47 o 
  -1   8   4     2598.06     2606.67     30.26 o 
   0   8   4      243.76      263.58     21.44 o 
   1   8   4     9367.82     8595.50    140.50 o 
   2   8   4      384.15      408.25     20.07 o 
   3   8   4     7847.23     8763.04     83.30 o 
   4   8   4      282.31      281.19     22.40 o 
   5   8   4      402.58      350.93     17.31 o 
   6   8   4      232.20      192.89     16.17 o 
   7   8   4     5973.38     5970.56     74.86 o 
   8   8   4     1033.46      998.39     56.91 o 
   9   8   4      116.96       90.76     25.58 o 
  10   8   4        8.42       23.62     27.39 o 
  11   8   4      684.07      654.68    101.78 o 
  12   8   4      148.99       91.17     42.28 o 
  13   8   4      509.38      463.22     44.60 o 
  14   8   4       17.22       31.68     47.00 o 
 -14   9   4      155.03      133.49     58.61 o 
 -13   9   4        0.45       47.53     51.67 o 
 -12   9   4      676.62      669.86    108.67 o 
 -11   9   4     1375.25     1387.93     53.79 o 
 -10   9   4      664.70      607.78     32.34 o 
  -9   9   4      295.66      264.93     27.16 o 
  -8   9   4       12.38       25.84     15.01 o 
  -7   9   4     2046.30     1939.85    291.68 o 
  -6   9   4      901.27      827.35     41.45 o 
  -5   9   4     5630.83     5846.08    103.29 o 
  -4   9   4     1761.42     1785.89     31.53 o 
  -3   9   4      219.26      335.62     21.94 o 
  -2   9   4     4614.43     4736.60     57.15 o 
  -1   9   4     6552.23     6300.39     87.54 o 
   0   9   4    19775.41    20603.40    234.20 o 
   1   9   4     4125.03     4105.80    103.74 o 
   2   9   4       26.26       20.30      6.76 o 
   3   9   4     4562.50     5036.68     35.25 o 
   4   9   4     5309.12     5651.14     77.75 o 
   5   9   4     4707.32     4480.24     44.55 o 
   6   9   4       25.23       58.51     17.07 o 
   7   9   4       18.34       34.13     14.38 o 
   8   9   4      859.65      968.96     24.50 o 
   9   9   4     1941.19     2007.50     39.83 o 
  10   9   4      216.90      221.22     42.10 o 
  11   9   4      164.31      180.45     31.85 o 
  12   9   4        1.81        5.76     38.88 o 
  13   9   4       40.61       56.41     45.99 o 
 -13  10   4        0.16      -23.02    103.62 o 
 -12  10   4      380.69      482.35     44.79 o 
 -11  10   4       64.35       69.49     41.25 o 
 -10  10   4      621.74      660.49     46.99 o 
  -9  10   4       10.72       18.96     21.59 o 
  -8  10   4     3404.74     3298.66     52.39 o 
  -7  10   4       17.64       24.01     14.99 o 
  -6  10   4     1716.19     1869.08     31.40 o 
  -5  10   4       78.12       94.43     18.90 o 
  -4  10   4     6428.24     6869.40     50.62 o 
  -3  10   4       30.81       48.20     21.71 o 
  -2  10   4     9401.54     8990.07     54.00 o 
  -1  10   4        0.01       15.06     21.44 o 
   0  10   4     1392.29     1426.63     32.32 o 
   1  10   4      413.49      382.45     13.76 o 
   2  10   4     5437.03     5248.14    120.17 o 
   3  10   4       99.44       78.67     29.43 o 
   4  10   4       28.22       32.45     20.52 o 
   5  10   4        4.36       11.16     19.99 o 
   6  10   4     2236.90     2224.68     43.72 o 
   7  10   4      226.45      246.26     16.76 o 
   8  10   4     1247.36     1249.51     42.04 o 
   9  10   4        1.25       42.36     22.53 o 
  10  10   4       44.19       58.54     31.55 o 
  11  10   4        8.16       31.95     32.79 o 
  12  10   4      895.27      929.54     44.83 o 
  13  10   4       76.63       64.79     45.79 o 
 -13  11   4       19.30       66.56     64.08 o 
 -12  11   4       19.41       15.73     38.87 o 
 -11  11   4      565.89      641.63     50.82 o 
 -10  11   4      406.45      400.16     44.59 o 
  -9  11   4      626.94      590.05     34.62 o 
  -8  11   4      215.80      206.82     17.97 o 
  -7  11   4      299.33      320.00     18.80 o 
  -6  11   4     1100.26     1100.50     22.69 o 
  -5  11   4     4075.67     3868.67     48.27 o 
  -4  11   4     1133.80     1186.45     44.56 o 
  -3  11   4        0.65        8.05     22.57 o 
  -2  11   4     2508.47     2545.95     68.64 o 
  -1  11   4    12528.03    12701.12     62.15 o 
   0  11   4     8271.39     8420.28     69.33 o 
   1  11   4     1429.19     1183.58     18.52 o 
   2  11   4      263.31      268.41     16.30 o 
   3  11   4     3342.38     3001.25    211.21 o 
   4  11   4     2331.86     2243.82     32.18 o 
   5  11   4     3614.28     3713.98     37.66 o 
   6  11   4      526.85      477.96     21.40 o 
   7  11   4        0.42       15.88     19.27 o 
   8  11   4      110.30       84.53     24.36 o 
   9  11   4     2173.08     2144.89     66.90 o 
  10  11   4      711.96      718.30     96.90 o 
  11  11   4      345.42      302.70     42.64 o 
  12  11   4       11.91       21.88     32.02 o 
  13  11   4      223.37      237.37     60.96 o 
 -13  12   4      584.27      644.34     52.22 o 
 -12  12   4      149.04      143.87     46.93 o 
 -11  12   4      132.63      159.46     40.37 o 
 -10  12   4       10.44       20.12     39.60 o 
  -9  12   4      699.35      753.42     49.91 o 
  -8  12   4      375.24      387.41     19.89 o 
  -7  12   4     1958.25     1973.09     28.07 o 
  -6  12   4        0.30        2.27     19.82 o 
  -5  12   4      647.75      571.57     24.69 o 
  -4  12   4     1214.62     1207.53     26.03 o 
  -3  12   4     3483.72     3573.86     51.30 o 
  -2  12   4     2266.20     2257.99     35.17 o 
  -1  12   4       33.01       77.25     18.65 o 
   0  12   4      489.52      470.45     32.49 o 
   1  12   4     4022.60     3950.98     57.06 o 
   2  12   4     1982.30     1971.39     24.73 o 
   3  12   4     2421.52     2272.74     79.02 o 
   4  12   4       97.86      118.61     24.68 o 
   5  12   4     2017.93     2039.77     39.32 o 
   6  12   4      455.70      450.90     22.85 o 
   7  12   4     1977.83     2073.06     45.44 o 
   8  12   4        1.04        9.84     25.45 o 
   9  12   4      291.62      294.77     32.21 o 
  10  12   4      140.61      103.19     33.93 o 
  11  12   4      791.08      748.29    170.88 o 
  12  12   4       88.12       84.95     37.02 o 
  13  12   4      254.64      246.27     43.47 o 
 -12  13   4      532.96      568.39     43.08 o 
 -11  13   4       17.98       34.56     42.69 o 
 -10  13   4      994.99     1019.07     51.95 o 
  -9  13   4      224.22      229.47     29.95 o 
  -8  13   4       89.63       74.78     21.30 o 
  -7  13   4       67.80       98.01     19.90 o 
  -6  13   4     1321.29     1332.83     34.76 o 
  -5  13   4      253.40      270.53     19.85 o 
  -4  13   4     2319.31     2452.90     32.74 o 
  -3  13   4      126.06      119.67     22.48 o 
  -2  13   4     2941.57     2862.55     30.30 o 
  -1  13   4      154.41      154.63     19.00 o 
   0  13   4     7081.55     7152.05     38.41 o 
   1  13   4      305.55      278.83     20.44 o 
   2  13   4       49.46       45.67     16.81 o 
   3  13   4     2039.86     2049.47     21.98 o 
   4  13   4     5737.14     5783.76     59.83 o 
   5  13   4      262.38      231.42     25.95 o 
   6  13   4      302.82      257.39     25.28 o 
   7  13   4       27.65       29.12     20.91 o 
   8  13   4      971.55      985.69     38.40 o 
   9  13   4      126.72      125.22     26.48 o 
  10  13   4      585.50      672.42    123.53 o 
  11  13   4       25.44       53.19     34.80 o 
  12  13   4        2.02       16.54     33.53 o 
 -12  14   4      193.78      230.68     41.46 o 
 -11  14   4      121.01      102.13     35.59 o 
 -10  14   4      582.91      597.39     41.26 o 
  -9  14   4      594.41      645.25     37.52 o 
  -8  14   4      558.87      574.66     25.97 o 
  -7  14   4     2462.98     2482.33     47.45 o 
  -6  14   4      342.40      355.34     20.44 o 
  -5  14   4      528.68      512.88     21.23 o 
  -4  14   4       23.63       51.78     22.17 o 
  -3  14   4     1887.90     1913.13     28.97 o 
  -2  14   4     3448.74     3390.47     43.16 o 
  -1  14   4      770.74      833.58     22.51 o 
   0  14   4      194.30      234.58     25.79 o 
   1  14   4     2828.23     2784.04     32.62 o 
   2  14   4     1002.71     1025.01     23.98 o 
   3  14   4     2156.95     1955.08     41.45 o 
   4  14   4      214.20      238.66     27.74 o 
   5  14   4     1162.22     1129.02     31.29 o 
   6  14   4      602.26      518.32     28.16 o 
   7  14   4     1261.99     1333.88     29.43 o 
   8  14   4      194.81      169.47     30.23 o 
   9  14   4       68.32      102.37     25.75 o 
  10  14   4      101.35      100.49     36.05 o 
  11  14   4      759.04      714.17    151.66 o 
  12  14   4      264.95      211.11     59.24 o 
 -12  15   4       25.79       40.19     38.08 o 
 -11  15   4      459.95      523.14     51.17 o 
 -10  15   4       18.96       49.76     38.37 o 
  -9  15   4      719.74      680.25     35.01 o 
  -8  15   4       96.66       78.11     22.24 o 
  -7  15   4      453.78      464.91     26.17 o 
  -6  15   4       82.77       83.49     18.80 o 
  -5  15   4      947.17      947.66     25.95 o 
  -4  15   4      198.03      231.02     22.87 o 
  -3  15   4     1710.65     1685.69     37.01 o 
  -2  15   4      693.11      712.43     23.92 o 
  -1  15   4     2516.51     2396.33     35.53 o 
   0  15   4        9.70       23.72     22.24 o 
   1  15   4      578.54      526.55     24.30 o 
   2  15   4       16.13       15.99     20.91 o 
   3  15   4      375.85      346.43     33.33 o 
   4  15   4       35.94       42.72     27.29 o 
   5  15   4     1121.43     1051.87     32.40 o 
   6  15   4       80.13       65.44     25.60 o 
   7  15   4        0.02       19.01     22.37 o 
   8  15   4      174.82      166.02     30.18 o 
   9  15   4      481.43      562.12     36.23 o 
  10  15   4       77.33       98.06     37.75 o 
  11  15   4      413.85      501.07     46.98 o 
  12  15   4        0.91       28.38     43.14 o 
 -11  16   4       37.66       85.99     40.25 o 
 -10  16   4      109.91       99.20     38.45 o 
  -9  16   4      184.54      201.66     38.18 o 
  -8  16   4      828.85      785.61     28.45 o 
  -7  16   4      568.04      537.62     31.07 o 
  -6  16   4      158.47      167.55     21.84 o 
  -5  16   4      273.93      290.01     23.15 o 
  -4  16   4      588.47      573.64     24.47 o 
  -3  16   4      462.10      493.93     24.90 o 
  -2  16   4     2798.53     2633.28     37.53 o 
  -1  16   4      443.64      433.52     27.58 o 
   0  16   4      593.20      600.50     27.14 o 
   1  16   4        6.46        0.81     24.72 o 
   2  16   4     5826.63     5951.62     95.06 o 
   3  16   4       52.87        7.25     32.27 o 
   4  16   4      424.28      391.83     30.44 o 
   5  16   4      150.71      135.80     29.06 o 
   6  16   4     2852.59     2651.11     56.39 o 
   7  16   4      946.12      969.79     29.67 o 
   8  16   4      978.79     1008.12     36.80 o 
   9  16   4       29.78       21.94     25.53 o 
  10  16   4      204.55      137.85     37.69 o 
  11  16   4      104.59       99.63     40.20 o 
 -11  17   4      351.75      427.71     44.68 o 
 -10  17   4      299.38      391.59     40.65 o 
  -9  17   4      200.22      193.43     29.91 o 
  -8  17   4        0.30        2.23     38.23 o 
  -7  17   4      602.04      544.54     30.27 o 
  -6  17   4     1073.26     1072.65     27.67 o 
  -5  17   4     1182.23     1126.59     28.42 o 
  -4  17   4        5.82       17.56     22.77 o 
  -3  17   4       17.69       23.73     26.61 o 
  -2  17   4       46.41       73.34     25.63 o 
  -1  17   4      983.84      967.74     31.06 o 
   0  17   4     1031.47     1122.82     30.68 o 
   1  17   4      147.64      197.38     24.96 o 
   2  17   4      245.44      250.26     36.25 o 
   3  17   4      456.39      473.25     38.53 o 
   4  17   4     2740.22     2801.94     53.46 o 
   5  17   4     1121.99     1120.48     34.81 o 
   6  17   4      263.15      274.84     28.62 o 
   7  17   4       69.28       70.70     25.62 o 
   8  17   4      442.30      502.15     34.95 o 
   9  17   4       36.02       28.64     26.51 o 
  10  17   4      317.55      316.00     79.03 o 
  11  17   4       40.37       35.47     37.73 o 
 -10  18   4        4.29      -16.22     67.74 o 
  -9  18   4     1309.23     1338.89     62.18 o 
  -8  18   4       49.24       80.76     33.88 o 
  -7  18   4     1183.33     1195.46     39.40 o 
  -6  18   4       30.89       62.06     32.53 o 
  -5  18   4      318.83      329.43     26.47 o 
  -4  18   4       32.59       41.45     26.02 o 
  -3  18   4     5232.39     5094.45     50.75 o 
  -2  18   4       10.19       36.63     26.36 o 
  -1  18   4      390.28      359.59     27.67 o 
   0  18   4      231.64      241.28     26.98 o 
   1  18   4     2568.47     2512.41     49.57 o 
   2  18   4       52.93       46.59     34.37 o 
   3  18   4      542.31      643.92     32.55 o 
   4  18   4        0.36       16.41     29.55 o 
   5  18   4       74.25       77.91     29.00 o 
   6  18   4        0.53       27.33     28.85 o 
   7  18   4     1279.81     1196.19     35.04 o 
   8  18   4        6.52       23.74     30.76 o 
   9  18   4       15.88       26.28     28.16 o 
  10  18   4       15.76       12.39     37.51 o 
 -10  19   4      165.48      132.48     47.48 o 
  -9  19   4       88.72      115.66     38.83 o 
  -8  19   4       58.66       86.85     35.04 o 
  -7  19   4       73.95      113.43     31.62 o 
  -6  19   4     1198.49     1174.98     42.34 o 
  -5  19   4      765.13      764.96     37.91 o 
  -4  19   4      759.04      746.37     31.13 o 
  -3  19   4      433.37      379.59     30.10 o 
  -2  19   4      600.58      586.72     30.70 o 
  -1  19   4      658.34      699.98     31.03 o 
   0  19   4     1532.47     1481.15     34.15 o 
   1  19   4      286.88      292.02     37.01 o 
   2  19   4        6.67       12.61     33.28 o 
   3  19   4      150.22      170.67     34.65 o 
   4  19   4     2404.95     2314.91     51.05 o 
   5  19   4      558.24      568.59     35.66 o 
   6  19   4      411.98      375.43     33.99 o 
   7  19   4       88.43       70.59     32.24 o 
   8  19   4      511.66      443.94     36.21 o 
   9  19   4      133.75      108.98     34.27 o 
  10  19   4      125.83      116.80     48.29 o 
  -9  20   4       87.05       73.51     34.24 o 
  -8  20   4      878.68      860.07     45.57 o 
  -7  20   4       10.65       -3.01     33.46 o 
  -6  20   4        8.59        9.73     31.92 o 
  -5  20   4        5.57       37.67     35.78 o 
  -4  20   4      654.31      662.75     29.95 o 
  -3  20   4        4.62        3.80     28.14 o 
  -2  20   4      438.82      464.02     30.06 o 
  -1  20   4        0.53        1.80     37.03 o 
   0  20   4       77.90      104.14     34.95 o 
   1  20   4      520.25      506.20     39.04 o 
   2  20   4     2126.75     2039.19     48.65 o 
   3  20   4        1.50        0.03     47.70 o 
   4  20   4      141.70      163.28     36.13 o 
   5  20   4        7.20      -12.36     62.50 o 
   6  20   4      791.41      838.01     42.34 o 
   7  20   4       13.99       26.82     31.61 o 
   8  20   4      411.16      349.34     40.27 o 
   9  20   4        0.01       10.91     33.10 o 
  -8  21   4       37.77       79.08     36.99 o 
  -7  21   4      645.51      672.02     47.89 o 
  -6  21   4       42.99       57.52     31.59 o 
  -5  21   4     1211.84     1215.99     45.32 o 
  -4  21   4        0.70        7.26     40.18 o 
  -3  21   4        1.53       41.21     36.25 o 
  -2  21   4      127.36      136.21     29.82 o 
  -1  21   4      910.36      898.00     32.76 o 
   0  21   4      362.12      378.50     39.79 o 
   1  21   4      679.73      711.86     41.31 o 
   2  21   4       22.22       31.34     37.38 o 
   3  21   4      310.23      294.00     38.25 o 
   4  21   4       48.09       73.46     35.80 o 
   5  21   4      703.56      726.93     41.13 o 
   6  21   4        2.10       31.97     55.92 o 
   7  21   4       67.30       40.59     30.21 o 
   8  21   4       64.46       87.57     35.86 o 
  -8  22   4      242.91      250.45     36.95 o 
  -7  22   4      260.72      290.34     36.94 o 
  -6  22   4        0.42       62.24     37.09 o 
  -5  22   4      158.05      219.77     34.87 o 
  -4  22   4      394.66      360.30     37.88 o 
  -3  22   4      834.20      824.07     34.87 o 
  -2  22   4      339.90      340.32     30.07 o 
  -1  22   4      210.62      201.08     35.69 o 
   0  22   4       15.36       35.56     34.04 o 
   1  22   4      516.63      617.05     41.39 o 
   2  22   4      242.01      252.44     38.44 o 
   3  22   4      843.19      829.02     41.90 o 
   4  22   4       55.99       48.54     32.46 o 
   5  22   4       16.13       16.30     37.37 o 
   6  22   4       35.74       35.62     33.64 o 
   7  22   4      162.62      139.12     46.15 o 
   8  22   4       20.27       18.87     39.68 o 
  -7  23   4       12.84       37.49     33.42 o 
  -6  23   4      531.62      589.51     40.94 o 
  -5  23   4       36.00       63.45     36.69 o 
  -4  23   4      244.45      266.84     36.35 o 
  -3  23   4        6.45       26.21     35.11 o 
  -2  23   4      901.76      888.38     42.09 o 
  -1  23   4        5.19       58.88     39.46 o 
   0  23   4      918.67     1004.04     46.12 o 
   1  23   4       37.46       44.60     37.18 o 
   2  23   4        0.00        4.98     47.62 o 
   3  23   4       56.20       49.32     37.56 o 
   4  23   4      797.63      800.58     46.24 o 
   5  23   4        6.01        4.14     33.53 o 
   6  23   4      433.48      443.58     38.70 o 
   7  23   4        5.64       22.23     52.68 o 
  -6  24   4        0.58       29.69     46.61 o 
  -5  24   4      168.23      206.31     37.89 o 
  -4  24   4      320.40      313.46     40.16 o 
  -3  24   4      226.92      250.82     43.13 o 
  -2  24   4      230.04      274.93     51.75 o 
  -1  24   4       20.76       45.62     34.33 o 
   0  24   4       29.80       33.09     34.58 o 
   1  24   4      373.45      384.04     42.78 o 
   2  24   4      361.83      395.79     39.90 o 
   3  24   4      385.01      387.81     42.21 o 
   4  24   4       46.46       80.74     35.25 o 
   5  24   4      120.98      148.28     40.08 o 
  -4  25   4      119.89      114.03     39.36 o 
  -3  25   4       13.92       23.75     50.60 o 
  -2  25   4       28.26       25.19     40.79 o 
  -1  25   4      611.96      777.34     58.89 o 
   0  25   4      102.22       99.37     40.83 o 
   1  25   4      149.23      185.39     37.34 o 
   2  25   4       17.29       72.63     39.67 o 
   3  25   4      340.75      394.54     42.69 o 
   4  25   4       34.91       61.14     38.49 o 
  -1  26   4        5.46       -1.09     68.26 o 
   0  26   4       29.60       45.89     37.72 o 
   1  26   4      117.05      147.76     43.41 o 
 -13   0   5      765.21      831.01     56.42 o 
 -11   0   5      913.52      944.30     49.61 o 
  -9   0   5     1725.45     1716.31     42.59 o 
  -7   0   5     1407.07     1261.06     23.46 o 
  -5   0   5      752.38      727.58     19.59 o 
  -3   0   5     4751.72     5018.66     77.16 o 
  -1   0   5    21305.87    24795.03    271.51 o 
   1   0   5    30968.27    30958.68    272.01 o 
   3   0   5     4248.98     4368.27     29.04 o 
   5   0   5      248.92      228.50     14.61 o 
   7   0   5     9843.34     9267.61    105.66 o 
   9   0   5     2758.05     2731.55     76.46 o 
  11   0   5      799.22      849.63     37.96 o 
  13   0   5      791.65      886.88     58.77 o 
 -14   1   5      342.10      337.01     35.68 o 
 -13   1   5       91.79       82.24     32.05 o 
 -12   1   5      648.75      614.55     40.46 o 
 -11   1   5      884.00      988.77     33.65 o 
 -10   1   5     3470.83     3545.37     78.14 o 
  -9   1   5      802.61      842.75     28.60 o 
  -8   1   5      931.72     1041.05     24.80 o 
  -7   1   5      546.79      507.26     14.76 o 
  -6   1   5     9440.59     9262.55    118.32 o 
  -5   1   5     2671.85     2733.92     63.24 o 
  -4   1   5     5438.86     5761.43     29.59 o 
  -3   1   5       50.72       93.42     22.38 o 
  -2   1   5     3904.28     4247.96     26.52 o 
  -1   1   5     2675.46     2438.49     71.13 o 
   0   1   5      418.91      286.26     19.76 o 
   1   1   5    15276.16    15036.71    240.52 o 
   2   1   5      520.27      595.44     23.91 o 
   3   1   5     1833.07     1990.29     17.88 o 
   4   1   5     4803.16     4890.23     26.51 o 
   5   1   5     5567.11     5763.36     66.11 o 
   6   1   5      123.06       54.85     12.74 o 
   7   1   5      105.81      100.61     16.01 o 
   8   1   5      235.12      263.09     18.65 o 
   9   1   5     3757.15     3581.75     35.65 o 
  10   1   5     3289.86     3378.86     39.58 o 
  11   1   5     1314.93     1316.33     33.35 o 
  12   1   5        1.63       18.98     28.86 o 
  13   1   5      197.89      171.94     36.78 o 
  14   1   5      377.72      394.49     43.08 o 
 -14   2   5      439.73      455.96     36.94 o 
 -13   2   5       62.06       47.06     32.13 o 
 -12   2   5     1945.34     2084.85     44.70 o 
 -11   2   5       69.45       72.46     28.82 o 
 -10   2   5       64.39       58.98     25.66 o 
  -9   2   5       20.56       26.01     27.36 o 
  -8   2   5     2318.84     2220.33     40.78 o 
  -7   2   5     1195.11     1230.66     18.51 o 
  -6   2   5      758.70      623.46     16.25 o 
  -5   2   5     1319.63     1457.79     17.28 o 
  -4   2   5      549.36      510.11     20.78 o 
  -3   2   5     2155.43     2499.64     24.06 o 
  -2   2   5     1052.62      878.04     27.55 o 
  -1   2   5     3660.32     3603.87     25.56 o 
   0   2   5      745.37      734.88     32.78 o 
   1   2   5     1615.03     1480.95     70.91 o 
   2   2   5    13551.62    12570.55     89.73 o 
   3   2   5     1588.53     2052.69     56.50 o 
   4   2   5     4295.67     4623.38     37.01 o 
   5   2   5        2.08       12.84     12.40 o 
   6   2   5     5286.22     5409.34     29.92 o 
   7   2   5     1168.20     1237.96     28.24 o 
   8   2   5     4431.33     4433.31     33.61 o 
   9   2   5       50.11       82.34     19.64 o 
  10   2   5       38.51       47.09     19.93 o 
  11   2   5      124.96      194.65     26.79 o 
  12   2   5     1490.66     1601.13     35.93 o 
  13   2   5       27.08       17.64     40.17 o 
  14   2   5      162.65      129.94     39.79 o 
 -14   3   5       41.49       41.89     37.34 o 
 -13   3   5       40.98       23.21     30.38 o 
 -12   3   5       25.79       21.35     29.22 o 
 -11   3   5     3243.82     3238.64     64.12 o 
 -10   3   5     1631.64     1729.52     40.25 o 
  -9   3   5      967.21      885.49     34.11 o 
  -8   3   5       14.37       14.68     16.51 o 
  -7   3   5       81.47       72.24     17.27 o 
  -6   3   5     1167.18     1163.63     20.31 o 
  -5   3   5     5441.02     4752.32     34.34 o 
  -4   3   5     1837.92     2018.72     23.87 o 
  -3   3   5     3197.78     3346.98     51.87 o 
  -2   3   5        6.51        9.41     12.06 o 
  -1   3   5       82.44      112.95     15.07 o 
   0   3   5     3466.17     3732.89     88.09 o 
   1   3   5    14216.13    13713.44    105.19 o 
   2   3   5     1062.15     1138.02    109.46 o 
   3   3   5      177.96      104.90      9.87 o 
   4   3   5       66.37       67.72     10.42 o 
   5   3   5     9251.40    10188.71     90.77 o 
   6   3   5       75.94       99.26     11.90 o 
   7   3   5      698.59      683.04     15.02 o 
   8   3   5      587.77      559.39     20.64 o 
   9   3   5     3566.15     3451.63     62.94 o 
  10   3   5      383.85      336.94     27.01 o 
  11   3   5     1773.28     1780.23     40.71 o 
  12   3   5        9.12       24.66     26.78 o 
  13   3   5      312.84      288.02     29.32 o 
  14   3   5       97.84      103.81     40.17 o 
 -14   4   5       34.29       89.30     54.12 o 
 -13   4   5      867.91      960.01     36.57 o 
 -12   4   5      268.80      249.55     29.69 o 
 -11   4   5     1893.27     2107.42     66.24 o 
 -10   4   5       49.89       53.73     28.37 o 
  -9   4   5      634.62      683.27     36.12 o 
  -8   4   5      724.50      761.07     31.55 o 
  -7   4   5      728.45      664.16     19.44 o 
  -6   4   5      558.34      612.28     21.82 o 
  -5   4   5     1083.57     1263.72     22.00 o 
  -4   4   5     3146.25     3517.06     59.77 o 
  -3   4   5     8351.30     8026.84     61.95 o 
  -2   4   5     2385.28     2465.07     28.32 o 
  -1   4   5      890.05      737.79     20.18 o 
   0   4   5       24.23       19.51     16.95 o 
   1   4   5     4634.18     4342.81     62.44 o 
   2   4   5     6828.48     6748.60     44.29 o 
   3   4   5     6895.40     6345.75     47.52 o 
   4   4   5     6413.06     7059.18     92.56 o 
   5   4   5        0.69       34.83     10.83 o 
   6   4   5     5499.70     5995.93     54.34 o 
   7   4   5     1964.56     2133.28     36.98 o 
   8   4   5      940.63      945.65     21.92 o 
   9   4   5     1356.72     1267.15     37.99 o 
  10   4   5        0.11       18.49     26.10 o 
  11   4   5      557.32      518.39     31.20 o 
  12   4   5       66.24      100.15     27.30 o 
  13   4   5      483.88      494.83     31.40 o 
  14   4   5       85.69       95.14     39.59 o 
 -14   5   5      451.80      491.92     50.22 o 
 -13   5   5        6.57       44.24     33.84 o 
 -12   5   5      217.54      230.81     34.95 o 
 -11   5   5       61.76       55.92     31.82 o 
 -10   5   5     2611.66     2736.52     47.23 o 
  -9   5   5      698.58      701.61     37.99 o 
  -8   5   5       11.82       14.94     17.31 o 
  -7   5   5       94.30      141.71     17.54 o 
  -6   5   5     2285.20     2199.22     56.59 o 
  -5   5   5      113.39      100.68     18.57 o 
  -4   5   5     3099.29     2795.26     60.33 o 
  -3   5   5     1071.39     1309.82     32.17 o 
  -2   5   5      775.66      652.24     22.20 o 
  -1   5   5       51.70       66.70     17.97 o 
   0   5   5    26187.54    26528.09    276.80 o 
   1   5   5     1009.08     1222.48     61.84 o 
   2   5   5     2840.78     3341.91     44.78 o 
   3   5   5      517.37      715.98     17.92 o 
   4   5   5    10563.26    10508.44    114.40 o 
   5   5   5        2.07       13.02      9.11 o 
   6   5   5     1095.43     1152.39     18.30 o 
   7   5   5       37.79       51.34     10.98 o 
   8   5   5      665.32      745.57     43.98 o 
   9   5   5        4.34       19.79     29.08 o 
  10   5   5     1626.75     1662.04     95.86 o 
  11   5   5       11.75       31.25     26.80 o 
  12   5   5       62.31      103.26     30.53 o 
  13   5   5       74.63       69.28     29.54 o 
  14   5   5       78.45      110.66     29.84 o 
 -14   6   5       59.14      115.81     43.20 o 
 -13   6   5      694.34      889.94     51.28 o 
 -12   6   5      842.17      846.45     54.60 o 
 -11   6   5      361.99      402.64     33.63 o 
 -10   6   5        0.01       18.34     30.08 o 
  -9   6   5     1054.50     1110.35     32.73 o 
  -8   6   5      469.61      483.80     24.64 o 
  -7   6   5     3691.31     3829.17     59.64 o 
  -6   6   5     1009.03     1018.94     22.47 o 
  -5   6   5      167.63      178.96     18.48 o 
  -4   6   5      347.57      626.44     17.61 o 
  -3   6   5     9409.59     9330.75     51.32 o 
  -2   6   5    11374.11    11973.21     86.95 o 
  -1   6   5     3039.34     3050.97    110.82 o 
   0   6   5      338.05      278.54     20.68 o 
   1   6   5     2792.28     2569.50     26.13 o 
   2   6   5    10213.37    10910.29     87.68 o 
   3   6   5     6574.39     6319.63    128.35 o 
   4   6   5      750.66      440.76     45.96 o 
   5   6   5      114.87      173.03     16.16 o 
   6   6   5        0.57       11.89      8.40 o 
   7   6   5     2434.23     2491.61     55.70 o 
   8   6   5     2202.33     2108.57     57.79 o 
   9   6   5     1403.68     1507.11     31.93 o 
  10   6   5        0.34       34.27     31.17 o 
  11   6   5      478.24      513.87     42.19 o 
  12   6   5      539.91      522.07     37.04 o 
  13   6   5      568.46      527.09     38.15 o 
  14   6   5        8.22       49.87     31.18 o 
 -14   7   5       30.94       46.80     48.17 o 
 -13   7   5       95.24      153.21     57.94 o 
 -12   7   5        4.82       47.59     32.27 o 
 -11   7   5      589.17      693.94     34.52 o 
 -10   7   5       61.79       77.10     25.59 o 
  -9   7   5     2497.64     2455.31     65.37 o 
  -8   7   5       15.98       15.12     19.02 o 
  -7   7   5      329.58      306.25     20.99 o 
  -6   7   5       75.28       69.48     18.82 o 
  -5   7   5     9479.20     9026.25    108.28 o 
  -4   7   5      914.41     1023.99     23.16 o 
  -3   7   5        0.59       22.05     19.57 o 
  -2   7   5       60.16       54.91     26.86 o 
  -1   7   5    12662.10    12142.95    142.12 o 
   0   7   5     3157.40     3086.06     64.85 o 
   1   7   5     4440.75     4537.34    101.55 o 
   2   7   5      383.60      390.24     12.55 o 
   3   7   5       49.79       62.65     11.08 o 
   4   7   5     2935.53     3157.38     45.37 o 
   5   7   5     4609.53     3862.49     54.58 o 
   6   7   5     1518.40     1599.35     55.67 o 
   7   7   5      974.31      842.37     24.55 o 
   8   7   5      940.59      919.22     47.56 o 
   9   7   5     2103.87     2135.36     45.14 o 
  10   7   5      132.58      132.09     27.08 o 
  11   7   5      897.81      883.86     90.51 o 
  12   7   5       11.28       52.58     31.07 o 
  13   7   5       29.00       47.28     37.48 o 
  14   7   5       28.27       32.35     37.10 o 
 -14   8   5      178.78      158.98     85.78 o 
 -13   8   5       56.44       27.67     53.58 o 
 -12   8   5      930.21      935.90     61.30 o 
 -11   8   5      321.49      326.09     38.96 o 
 -10   8   5        1.39        8.84     31.83 o 
  -9   8   5      392.17      393.76     25.05 o 
  -8   8   5     1885.77     1898.67     57.75 o 
  -7   8   5       95.45      118.20     20.02 o 
  -6   8   5      543.80      483.57     21.33 o 
  -5   8   5      167.46      224.50     23.24 o 
  -4   8   5     5018.28     4509.81     36.61 o 
  -3   8   5       98.30      148.32     21.35 o 
  -2   8   5    18440.31    18641.77     78.32 o 
  -1   8   5     1970.45     2170.38     72.01 o 
   0   8   5     1807.58     2026.69     29.86 o 
   1   8   5      410.91      399.99     11.93 o 
   2   8   5    15456.53    16323.29     86.03 o 
   3   8   5      702.76      475.31     44.75 o 
   4   8   5     1800.66     1420.95     26.26 o 
   5   8   5       87.32      148.00     21.73 o 
   6   8   5      941.89      953.22     25.12 o 
   7   8   5      315.33      292.89     16.61 o 
   8   8   5     3040.29     2754.91    185.21 o 
   9   8   5       54.75       64.91     26.44 o 
  10   8   5        1.99       13.85     26.47 o 
  11   8   5        3.32       18.85     31.43 o 
  12   8   5      879.05      866.94     64.16 o 
  13   8   5        5.75       50.33     45.01 o 
 -13   9   5       48.94       31.84     61.13 o 
 -12   9   5       57.82       43.40     57.41 o 
 -11   9   5      348.90      301.91     40.14 o 
 -10   9   5     1002.86     1084.22     41.15 o 
  -9   9   5      852.10      789.16     28.13 o 
  -8   9   5       30.26       41.64     21.35 o 
  -7   9   5       58.67       78.50     20.40 o 
  -6   9   5      489.57      479.57     22.18 o 
  -5   9   5     2669.21     2316.07     31.50 o 
  -4   9   5     1245.50     1086.98     27.75 o 
  -3   9   5      841.34      880.33     72.63 o 
  -2   9   5      800.16      764.57     53.29 o 
  -1   9   5     6956.18     6869.41     79.46 o 
   0   9   5     6000.08     5867.51     41.29 o 
   1   9   5      577.41      454.26     15.53 o 
   2   9   5     1258.71     1282.43     23.65 o 
   3   9   5      342.55      216.35     18.68 o 
   4   9   5     7900.53     7734.76     60.54 o 
   5   9   5     1930.26     1847.02     27.04 o 
   6   9   5     2216.49     2211.09     47.93 o 
   7   9   5      679.92      620.89     24.85 o 
   8   9   5       22.49       30.70     19.27 o 
   9   9   5      151.64      201.57     27.15 o 
  10   9   5     1023.05     1025.55     37.53 o 
  11   9   5      186.83      216.70     30.59 o 
  12   9   5      137.57      161.84     43.64 o 
  13   9   5       94.84      110.87     42.84 o 
 -13  10   5      698.43      842.20     66.75 o 
 -12  10   5        0.35        6.16     40.46 o 
 -11  10   5      387.91      320.12     37.41 o 
 -10  10   5       95.67      102.11     27.24 o 
  -9  10   5     2101.33     2038.47     44.93 o 
  -8  10   5      207.53      213.81     23.45 o 
  -7  10   5     3392.03     3414.53     51.82 o 
  -6  10   5       93.55       63.68     20.84 o 
  -5  10   5     1046.30     1061.62     25.90 o 
  -4  10   5       45.77       27.56     23.02 o 
  -3  10   5    12407.39    13578.86    192.71 o 
  -2  10   5        6.77       24.52     26.42 o 
  -1  10   5     6124.47     6672.55     85.42 o 
   0  10   5       41.32       30.79     22.44 o 
   1  10   5     2932.85     3499.99     37.97 o 
   2  10   5      584.49      540.09     12.24 o 
   3  10   5     6555.11     6789.17     41.34 o 
   4  10   5      188.00      191.10     20.75 o 
   5  10   5       90.13       98.79     20.35 o 
   6  10   5       25.72       28.95     19.09 o 
   7  10   5     3232.26     3268.28     40.14 o 
   8  10   5        3.30       14.28     21.39 o 
   9  10   5      387.15      370.54     22.44 o 
  10  10   5        8.12       20.98     27.25 o 
  11  10   5      492.56      484.83     80.84 o 
  12  10   5      125.68      107.83     45.83 o 
  13  10   5      482.19      369.70    128.07 o 
 -13  11   5       17.84        1.76     62.91 o 
 -12  11   5       27.39       68.59     41.77 o 
 -11  11   5      245.46      247.62     46.80 o 
 -10  11   5     1399.97     1416.93     54.28 o 
  -9  11   5      233.05      233.54     24.93 o 
  -8  11   5       46.98       51.20     17.89 o 
  -7  11   5        0.45       14.67     23.25 o 
  -6  11   5     1577.99     1552.80     29.87 o 
  -5  11   5     1739.85     1760.66     33.16 o 
  -4  11   5     4462.81     4493.08    104.78 o 
  -3  11   5       16.81       53.70     25.07 o 
  -2  11   5      386.20      322.55     26.21 o 
  -1  11   5      903.33      680.26     25.95 o 
   0  11   5     6740.95     6985.18     47.82 o 
   1  11   5     2109.77     1950.02     30.24 o 
   2  11   5      226.40      203.96     11.34 o 
   3  11   5      412.56      364.98     36.01 o 
   4  11   5     2921.63     2972.66     33.33 o 
   5  11   5      670.50      709.89     21.04 o 
   6  11   5     1748.70     1678.94     37.09 o 
   7  11   5      159.14      179.61     17.91 o 
   8  11   5      391.88      446.66     24.54 o 
   9  11   5       61.94       64.57     23.75 o 
  10  11   5     1009.91     1118.90     49.60 o 
  11  11   5       36.78       34.13     31.81 o 
  12  11   5       16.37       17.12     34.87 o 
  13  11   5        2.47       23.07     57.23 o 
 -13  12   5      118.51      125.78     45.73 o 
 -12  12   5      838.42      898.50     52.70 o 
 -11  12   5       17.50       19.32     41.87 o 
 -10  12   5        1.03       12.62     58.67 o 
  -9  12   5      136.18      130.01     30.97 o 
  -8  12   5     2302.49     2313.44     30.72 o 
  -7  12   5       32.11       40.53     18.74 o 
  -6  12   5     2367.51     2329.91     42.72 o 
  -5  12   5       70.61       60.93     21.14 o 
  -4  12   5      727.64      799.15     32.71 o 
  -3  12   5     1422.71     1458.00     37.27 o 
  -2  12   5     8247.01     7992.48    110.49 o 
  -1  12   5     1192.62     1248.34     31.48 o 
   0  12   5       50.94       61.38     16.24 o 
   1  12   5     2243.36     2337.77     24.39 o 
   2  12   5     8237.30     7922.09     86.12 o 
   3  12   5     1896.46     2042.68     48.43 o 
   4  12   5      364.48      363.74     36.80 o 
   5  12   5       62.57       49.83     23.30 o 
   6  12   5     2054.09     1975.34     54.09 o 
   7  12   5      384.85      344.33     21.92 o 
   8  12   5     2371.97     2491.41     40.85 o 
   9  12   5       49.32       51.95     25.19 o 
  10  12   5       24.02       24.58     32.58 o 
  11  12   5      120.08      114.51     35.89 o 
  12  12   5      292.56      230.12     45.20 o 
 -12  13   5       36.10       84.30     48.71 o 
 -11  13   5      826.05      840.00     47.80 o 
 -10  13   5       90.97       64.70     38.29 o 
  -9  13   5      958.52      967.56     41.84 o 
  -8  13   5       59.14       55.47     18.77 o 
  -7  13   5      646.54      580.94     22.68 o 
  -6  13   5      362.02      381.73     24.30 o 
  -5  13   5     4431.55     4582.31     42.06 o 
  -4  13   5        1.14       12.80     24.53 o 
  -3  13   5      264.79      268.61     27.16 o 
  -2  13   5       30.99       16.08     26.12 o 
  -1  13   5     6815.91     6315.96     42.80 o 
   0  13   5        1.56       21.25     17.58 o 
   1  13   5     3149.60     3105.16     35.08 o 
   2  13   5       19.34       28.18     18.74 o 
   3  13   5     4284.19     4091.91     49.31 o 
   4  13   5      226.40      177.99     29.65 o 
   5  13   5     2128.28     1964.58     35.58 o 
   6  13   5       98.96      109.02     23.98 o 
   7  13   5      157.61      194.26     21.64 o 
   8  13   5        0.07       10.20     25.98 o 
   9  13   5      737.90      726.13    101.81 o 
  10  13   5       93.52       86.32     31.99 o 
  11  13   5      532.43      505.55    116.16 o 
  12  13   5       34.39       28.60     42.59 o 
 -12  14   5      278.54      344.78     42.85 o 
 -11  14   5       17.77       34.58     44.57 o 
 -10  14   5        2.89       33.06     42.77 o 
  -9  14   5      632.78      609.88     36.81 o 
  -8  14   5     1796.69     1756.27     38.58 o 
  -7  14   5     1714.85     1766.90     68.64 o 
  -6  14   5      150.70      158.83     20.72 o 
  -5  14   5       28.35       40.33     20.28 o 
  -4  14   5     1088.65     1070.03     28.56 o 
  -3  14   5     2303.22     2260.12     40.30 o 
  -2  14   5     3009.09     2817.63     40.13 o 
  -1  14   5      608.83      686.91     24.11 o 
   0  14   5       23.96       18.20     17.62 o 
   1  14   5      521.57      592.48     23.38 o 
   2  14   5      715.26      672.52     22.08 o 
   3  14   5      892.93      872.39     35.71 o 
   4  14   5      176.10      206.81     37.39 o 
   5  14   5      471.84      458.77     28.76 o 
   6  14   5        3.66       15.50     26.14 o 
   7  14   5     1069.23     1154.09     29.04 o 
   8  14   5     1082.46     1156.05     46.97 o 
   9  14   5      314.18      290.40     28.36 o 
  10  14   5        6.43       19.19     37.14 o 
  11  14   5       79.93       77.51     37.70 o 
  12  14   5      344.57      317.58     46.03 o 
 -12  15   5       14.34       29.79     36.83 o 
 -11  15   5        1.97       16.00     37.59 o 
 -10  15   5      968.07      968.24     51.99 o 
  -9  15   5      293.08      214.84     32.08 o 
  -8  15   5      230.26      242.29     28.32 o 
  -7  15   5       51.37       77.60     25.02 o 
  -6  15   5     1037.51     1074.01     26.09 o 
  -5  15   5      883.43      895.67     28.86 o 
  -4  15   5     3589.42     3547.50     41.54 o 
  -3  15   5      310.82      316.55     24.05 o 
  -2  15   5      819.31      760.22     24.70 o 
  -1  15   5       67.92       57.89     19.49 o 
   0  15   5     4262.44     4394.02     41.35 o 
   1  15   5      102.67      117.26     22.72 o 
   2  15   5       50.26       36.30     31.66 o 
   3  15   5        0.56      -15.78     65.49 o 
   4  15   5     3137.01     3054.46     47.64 o 
   5  15   5        3.34       30.45     26.90 o 
   6  15   5     3159.35     3088.53     42.41 o 
   7  15   5       42.07       59.25     23.63 o 
   8  15   5      176.09      186.88     30.17 o 
   9  15   5      154.46      124.45     26.40 o 
  10  15   5     1665.48     1688.66     53.74 o 
  11  15   5        8.63       18.58     38.60 o 
 -11  16   5      291.42      274.00     39.24 o 
 -10  16   5        0.25       28.65     32.03 o 
  -9  16   5      221.22      250.25     30.41 o 
  -8  16   5      348.43      380.75     25.95 o 
  -7  16   5     2106.35     2129.82     36.02 o 
  -6  16   5      152.77      150.83     19.90 o 
  -5  16   5      208.13      209.94     23.69 o 
  -4  16   5      531.90      530.48     26.08 o 
  -3  16   5     1749.03     1696.92     30.80 o 
  -2  16   5       88.51      106.33     23.03 o 
  -1  16   5      407.36      402.66     22.04 o 
   0  16   5       66.47       80.20     24.56 o 
   1  16   5      620.80      622.75     25.52 o 
   2  16   5       38.51       43.24     34.05 o 
   3  16   5      922.11      855.50     38.36 o 
   4  16   5       97.41      123.80     29.37 o 
   5  16   5        2.85       19.48     33.34 o 
   6  16   5      931.99      842.95     40.53 o 
   7  16   5      464.46      499.80     27.23 o 
   8  16   5      125.28      114.83     27.76 o 
   9  16   5      469.95      536.24     33.83 o 
  10  16   5       12.41       24.58     34.01 o 
  11  16   5       60.69       29.98     35.78 o 
 -11  17   5      685.54      671.90     46.88 o 
 -10  17   5      185.65      153.98     50.28 o 
  -9  17   5      480.10      510.84     33.47 o 
  -8  17   5       27.39       49.90     29.24 o 
  -7  17   5      430.59      444.14     29.00 o 
  -6  17   5      242.05      308.10     23.67 o 
  -5  17   5     1991.93     1998.45     34.11 o 
  -4  17   5     1203.16     1166.19     29.08 o 
  -3  17   5      472.87      415.33     24.96 o 
  -2  17   5        3.65        6.26     31.20 o 
  -1  17   5     2572.28     2525.87     60.72 o 
   0  17   5     2426.00     2404.22     46.74 o 
   1  17   5      244.15      232.30     35.12 o 
   2  17   5       40.68       22.19     33.36 o 
   3  17   5     1130.91     1035.95     40.72 o 
   4  17   5      121.54      101.77     29.25 o 
   5  17   5     1100.47     1008.51     39.36 o 
   6  17   5       58.57       56.85     28.33 o 
   7  17   5      112.87      106.16     25.45 o 
   8  17   5        1.22       22.82     30.60 o 
   9  17   5      431.39      472.27     34.76 o 
  10  17   5      170.76      149.72     36.03 o 
  11  17   5      234.00      217.81     53.12 o 
 -10  18   5        0.47       15.89     42.34 o 
  -9  18   5       26.89       67.47     29.07 o 
  -8  18   5     1361.63     1295.41     51.30 o 
  -7  18   5       89.86       98.69     29.68 o 
  -6  18   5     1054.69     1023.30     29.39 o 
  -5  18   5       24.36       32.67     22.65 o 
  -4  18   5      690.69      664.14     26.44 o 
  -3  18   5       52.26       65.46     27.75 o 
  -2  18   5     1332.18     1336.09     35.14 o 
  -1  18   5       40.45       47.84     26.96 o 
   0  18   5       84.66       87.16     25.14 o 
   1  18   5        0.37       67.67     43.43 o 
   2  18   5     2130.67     2110.74     47.29 o 
   3  18   5        1.05       -6.53     68.83 o 
   4  18   5      649.87      664.17     34.64 o 
   5  18   5        0.45       -5.75     31.84 o 
   6  18   5      722.23      766.36     32.57 o 
   7  18   5       43.69       56.93     26.17 o 
   8  18   5      354.28      390.26     35.13 o 
   9  18   5        0.24       37.77     29.79 o 
  10  18   5        2.23        5.71     49.18 o 
 -10  19   5      122.04      100.81     55.69 o 
  -9  19   5      315.25      289.76     33.00 o 
  -8  19   5       22.49       51.30     32.46 o 
  -7  19   5      236.01      253.34     30.17 o 
  -6  19   5      469.44      514.16     31.83 o 
  -5  19   5      727.92      738.44     31.27 o 
  -4  19   5      252.67      264.05     27.74 o 
  -3  19   5       28.17        7.27     31.24 o 
  -2  19   5      518.27      489.12     30.67 o 
  -1  19   5     1698.54     1696.24     37.22 o 
   0  19   5      792.53      806.99     40.53 o 
   1  19   5       20.68       34.23     34.15 o 
   2  19   5      234.79      236.01     35.25 o 
   3  19   5       80.37      112.53     33.61 o 
   4  19   5      271.31      322.05     33.20 o 
   5  19   5      521.83      560.43     32.69 o 
   6  19   5      815.16      809.29     33.58 o 
   7  19   5       94.25       75.98     29.75 o 
   8  19   5       10.77       31.66     30.75 o 
   9  19   5      238.77      236.96     37.92 o 
  -9  20   5       97.81       97.21     39.66 o 
  -8  20   5        8.43       20.58     36.53 o 
  -7  20   5      758.09      756.06     38.05 o 
  -6  20   5       12.05       -3.44     34.67 o 
  -5  20   5       36.08       31.06     32.80 o 
  -4  20   5       30.21       40.18     26.76 o 
  -3  20   5     1074.25     1091.55     33.83 o 
  -2  20   5      291.39      258.18     29.08 o 
  -1  20   5      678.87      627.35     30.99 o 
   0  20   5        6.31       55.02     36.13 o 
   1  20   5      887.82      894.76     40.89 o 
   2  20   5      839.45      759.87     40.11 o 
   3  20   5     1357.20     1372.23     45.45 o 
   4  20   5       48.60       56.79     35.36 o 
   5  20   5        0.03       27.00     36.43 o 
   6  20   5      259.30      255.08     37.79 o 
   7  20   5      546.63      548.27     38.66 o 
   8  20   5       17.94       36.89     36.34 o 
   9  20   5      213.66      189.13     48.59 o 
  -8  21   5        0.09       43.26     48.09 o 
  -7  21   5        3.81       25.45     32.53 o 
  -6  21   5      425.64      511.88     39.90 o 
  -5  21   5      129.73      140.56     31.68 o 
  -4  21   5      754.40      749.15     31.31 o 
  -3  21   5       37.35       18.73     27.75 o 
  -2  21   5       22.89       57.63     30.41 o 
  -1  21   5       28.81       55.56     34.88 o 
   0  21   5     1691.95     1744.71     50.04 o 
   1  21   5      151.21      178.85     39.18 o 
   2  21   5      114.67      131.53     36.45 o 
   3  21   5       68.80       66.05     37.80 o 
   4  21   5      607.47      580.93     41.90 o 
   5  21   5      177.32      165.02     37.01 o 
   6  21   5      373.09      395.88     37.48 o 
   7  21   5       19.58       42.98     30.73 o 
   8  21   5      155.90      177.22     41.99 o 
  -7  22   5      418.10      421.82     38.75 o 
  -6  22   5       38.66       59.18     36.93 o 
  -5  22   5       53.41       80.65     36.33 o 
  -4  22   5      564.25      556.52     39.94 o 
  -3  22   5      561.98      526.97     32.23 o 
  -2  22   5     1072.24     1020.10     43.00 o 
  -1  22   5        0.27        6.69     35.54 o 
   0  22   5        3.52       23.84     40.10 o 
   1  22   5      231.23      214.01     38.61 o 
   2  22   5      639.00      637.42     39.84 o 
   3  22   5       99.50      113.21     37.42 o 
   4  22   5      288.27      309.78     37.45 o 
   5  22   5        4.32       36.75     38.92 o 
   6  22   5       70.83       94.05     39.31 o 
   7  22   5      298.01      257.00     50.67 o 
  -6  23   5       25.12       61.98     35.47 o 
  -5  23   5      851.32      832.99     44.55 o 
  -4  23   5        4.47       12.86     36.55 o 
  -3  23   5       73.95      101.04     38.11 o 
  -2  23   5       17.82       29.38     33.87 o 
  -1  23   5     1169.11     1111.62     46.14 o 
   0  23   5        0.48       33.28     35.69 o 
   1  23   5      679.42      689.25     42.36 o 
   2  23   5        0.82        6.38     34.82 o 
   3  23   5        0.33       12.74     38.14 o 
   4  23   5       14.87       51.13     33.96 o 
   5  23   5      671.72      681.02     44.08 o 
   6  23   5       31.27       82.04     37.68 o 
  -5  24   5       22.65       54.73     36.67 o 
  -4  24   5       67.26      114.42     35.61 o 
  -3  24   5      232.02      244.59     44.54 o 
  -2  24   5      704.78      736.90     49.24 o 
  -1  24   5       33.46       62.47     39.87 o 
   0  24   5        0.95       17.45     39.87 o 
   1  24   5      165.73      167.19     40.63 o 
   2  24   5      694.57      713.33     43.17 o 
   3  24   5      165.81      176.20     37.39 o 
   4  24   5      152.65      125.97     39.97 o 
   5  24   5        6.67       42.46     34.92 o 
  -3  25   5        6.57       10.73     44.23 o 
  -2  25   5        0.44       10.74     43.56 o 
  -1  25   5       11.31       57.56     44.79 o 
   0  25   5      726.06      742.47     44.79 o 
   1  25   5       48.02      107.79     40.23 o 
   2  25   5      145.20      186.29     37.47 o 
   3  25   5       19.73       86.54     38.38 o 
 -14   0   6       60.58       37.94     45.36 o 
 -12   0   6     2013.71     2133.27     60.54 o 
 -10   0   6      470.84      397.27     39.20 o 
  -8   0   6     2473.76     2195.38     30.36 o 
  -6   0   6     2600.54     2319.32     31.53 o 
  -4   0   6     1944.03     2040.59     72.04 o 
  -2   0   6    11965.08     9512.27    233.45 o 
   0   0   6      395.28      364.91     24.21 o 
   2   0   6     6838.51     6810.63     33.12 o 
   4   0   6    12682.21    12603.62    109.86 o 
   6   0   6     2327.78     2528.92     27.22 o 
   8   0   6     7942.43     7980.02    160.40 o 
  10   0   6       26.16       26.38     36.04 o 
  12   0   6      257.45      229.74     53.40 o 
  14   0   6      339.84      402.21     56.11 o 
 -14   1   6      303.89      285.02     35.41 o 
 -13   1   6       41.99       40.25     31.94 o 
 -12   1   6        0.22       21.13     31.05 o 
 -11   1   6      752.06      726.01     31.93 o 
 -10   1   6      605.29      601.39     29.02 o 
  -9   1   6     1260.05     1231.03     36.33 o 
  -8   1   6      496.57      484.42     15.76 o 
  -7   1   6      133.07       95.42     13.09 o 
  -6   1   6      447.57      355.93     17.87 o 
  -5   1   6     5125.87     5063.92     64.46 o 
  -4   1   6     4298.46     4827.74     76.59 o 
  -3   1   6     4637.02     4795.02     50.77 o 
  -2   1   6     1154.57     1528.44     40.37 o 
  -1   1   6      104.97       24.21     12.00 o 
   0   1   6        5.61       77.70     15.17 o 
   1   1   6     6084.50     6428.76     64.08 o 
   2   1   6      283.67      329.09     12.60 o 
   3   1   6      309.52      338.38     12.14 o 
   4   1   6     1415.38     1763.74     30.60 o 
   5   1   6     8148.59     8368.73     32.07 o 
   6   1   6     3688.53     3474.76     25.98 o 
   7   1   6      727.42      663.10     18.64 o 
   8   1   6      135.94      131.50     18.27 o 
   9   1   6     1290.13     1411.88     33.28 o 
  10   1   6      341.50      350.59     23.43 o 
  11   1   6      473.06      451.45     28.23 o 
  12   1   6      273.98      286.30     36.30 o 
  13   1   6       24.08       61.17     38.11 o 
  14   1   6        3.79       37.13     90.65 o 
 -14   2   6       36.26       50.48     36.98 o 
 -13   2   6      705.30      706.66     38.40 o 
 -12   2   6      105.33       99.83     30.32 o 
 -11   2   6     2040.41     2169.47     73.94 o 
 -10   2   6      354.29      319.95     26.89 o 
  -9   2   6      628.83      612.85     35.87 o 
  -8   2   6      520.69      480.49     16.98 o 
  -7   2   6     5752.71     5485.61     90.53 o 
  -6   2   6       79.31      131.13     15.54 o 
  -5   2   6     1848.33     1933.49     41.62 o 
  -4   2   6      523.61      700.91     30.44 o 
  -3   2   6    13462.21    15193.39    110.22 o 
  -2   2   6     1137.17     1484.99     23.65 o 
  -1   2   6    16425.26    16471.21    127.93 o 
   0   2   6      402.66      475.86     27.13 o 
   1   2   6     4080.19     4194.96     45.41 o 
   2   2   6      665.67      617.08     21.21 o 
   3   2   6     9351.16     9683.57     58.22 o 
   4   2   6     1409.18     1397.05     18.19 o 
   5   2   6      794.24      838.89     17.24 o 
   6   2   6      191.83      208.66     14.49 o 
   7   2   6     3122.66     2942.37     32.60 o 
   8   2   6      883.64     1014.40     33.79 o 
   9   2   6     3339.42     3336.77     62.81 o 
  10   2   6       42.05       62.86     23.59 o 
  11   2   6      502.67      450.20     28.35 o 
  12   2   6       25.51       18.93     33.85 o 
  13   2   6      617.36      638.60     40.77 o 
  14   2   6       26.53       45.53     40.03 o 
 -14   3   6      538.64      516.92     39.35 o 
 -13   3   6       51.02       56.04     29.49 o 
 -12   3   6       68.29       65.18     27.91 o 
 -11   3   6       86.72       76.65     27.56 o 
 -10   3   6     1043.64     1102.54     79.37 o 
  -9   3   6       12.76       12.03     19.12 o 
  -8   3   6      823.47      704.99     23.63 o 
  -7   3   6       63.43       53.29     17.94 o 
  -6   3   6     3378.03     3294.51     52.05 o 
  -5   3   6     4260.86     4390.90     43.76 o 
  -4   3   6    13818.97    14888.37    125.34 o 
  -3   3   6      580.59      604.16     15.99 o 
  -2   3   6     1144.92     1541.81     30.89 o 
  -1   3   6      162.85      178.27     23.32 o 
   0   3   6     2189.03     1802.60     21.42 o 
   1   3   6      622.82      687.59     31.55 o 
   2   3   6     8410.71     9423.38     87.82 o 
   3   3   6     3361.38     3454.36     40.15 o 
   4   3   6    12373.97    12888.20     80.40 o 
   5   3   6       40.51       24.38     12.02 o 
   6   3   6     7281.96     7854.41     59.48 o 
   7   3   6      125.38      119.91     13.74 o 
   8   3   6     1210.23     1159.18     39.97 o 
   9   3   6      794.91      773.95     29.35 o 
  10   3   6     2452.17     2463.07     92.28 o 
  11   3   6      230.75      193.15     25.08 o 
  12   3   6      271.41      264.58     28.13 o 
  13   3   6       24.98       10.26     33.26 o 
  14   3   6      217.83      198.62     34.07 o 
 -14   4   6       41.57       76.02     36.97 o 
 -13   4   6      166.54      142.00     32.78 o 
 -12   4   6      772.00      884.25     35.69 o 
 -11   4   6        8.36       33.98     32.65 o 
 -10   4   6      656.91      611.39     33.20 o 
  -9   4   6        8.00       32.16     20.17 o 
  -8   4   6      575.49      546.38     22.70 o 
  -7   4   6      162.14       85.94     17.23 o 
  -6   4   6      506.21      443.45     18.51 o 
  -5   4   6      121.41      139.45     16.57 o 
  -4   4   6       44.43       19.47     15.91 o 
  -3   4   6     3221.68     3506.67     54.52 o 
  -2   4   6     7697.18     8271.80     41.36 o 
  -1   4   6     1341.12     1238.25     32.51 o 
   0   4   6        0.46       11.12     19.30 o 
   1   4   6     2495.06     2403.85     52.99 o 
   2   4   6     8285.08     8618.81     77.78 o 
   3   4   6     8892.43     9057.10     84.23 o 
   4   4   6     6269.09     6183.86     57.62 o 
   5   4   6      181.50      223.63     21.16 o 
   6   4   6     1072.29      918.21     21.08 o 
   7   4   6     2656.24     2578.93     40.71 o 
   8   4   6     2514.71     2419.52     42.59 o 
   9   4   6     1541.03     1488.45     48.55 o 
  10   4   6       65.01       81.64     27.30 o 
  11   4   6      139.73      150.96     25.98 o 
  12   4   6      201.14      227.98     27.20 o 
  13   4   6      322.47      343.37     31.90 o 
  14   4   6      124.58      117.25     37.59 o 
 -14   5   6       36.79       23.44     37.06 o 
 -13   5   6      366.59      398.28     38.89 o 
 -12   5   6      424.82      362.68     33.37 o 
 -11   5   6      629.37      643.41     47.24 o 
 -10   5   6        0.03       14.25     35.56 o 
  -9   5   6     1417.19     1487.94     58.44 o 
  -8   5   6      362.40      343.09     20.42 o 
  -7   5   6       16.54       38.16     17.70 o 
  -6   5   6      445.79      435.52     18.05 o 
  -5   5   6     8400.51     8684.01     52.81 o 
  -4   5   6      214.88      217.46     17.54 o 
  -3   5   6     1697.06     1572.65     20.93 o 
  -2   5   6       11.17       42.96     17.53 o 
  -1   5   6     7058.08     7390.75    101.67 o 
   0   5   6       97.45       48.25     18.80 o 
   1   5   6     8216.72     8424.10     92.81 o 
   2   5   6      464.79      672.21     23.54 o 
   3   5   6        2.36       33.39     14.87 o 
   4   5   6        3.48       23.37      9.41 o 
   5   5   6    14600.46    14285.44    202.65 o 
   6   5   6        2.50       32.91     11.51 o 
   7   5   6     1357.03     1438.83     18.49 o 
   8   5   6      517.89      487.46     40.05 o 
   9   5   6      419.94      427.26     28.10 o 
  10   5   6        0.34       18.13     31.35 o 
  11   5   6     2440.07     2229.87    199.94 o 
  12   5   6       28.18       31.44     29.54 o 
  13   5   6      110.45      117.29     28.85 o 
  14   5   6       20.72       45.20     33.42 o 
 -14   6   6       56.54       74.85     37.57 o 
 -13   6   6      156.18      165.48     29.43 o 
 -12   6   6      555.30      616.02     44.95 o 
 -11   6   6     1408.81     1423.93     59.17 o 
 -10   6   6        0.38       29.33     28.31 o 
  -9   6   6      675.82      683.41     23.88 o 
  -8   6   6     2002.27     1902.12     36.52 o 
  -7   6   6     1002.27     1088.29     42.96 o 
  -6   6   6      741.45      880.80     23.91 o 
  -5   6   6      253.97      333.77     19.79 o 
  -4   6   6     1891.98     1786.76     23.16 o 
  -3   6   6     1536.01     1432.50     28.78 o 
  -2   6   6    13512.88    13312.20    205.59 o 
  -1   6   6      677.60      789.56     26.16 o 
   0   6   6      705.71      880.34     23.04 o 
   1   6   6      226.92      289.86     18.56 o 
   2   6   6     3778.97     3617.66    111.09 o 
   3   6   6     1741.19     1535.21     18.85 o 
   4   6   6     6275.39     5582.19     88.89 o 
   5   6   6      179.38      142.62     21.11 o 
   6   6   6      765.10      656.39     40.08 o 
   7   6   6      689.30      705.89     19.69 o 
   8   6   6     2547.41     2393.16    106.64 o 
   9   6   6      158.18      198.77     27.14 o 
  10   6   6        9.98       26.82     27.31 o 
  11   6   6        6.69       45.83     28.16 o 
  12   6   6      247.37      278.27     30.70 o 
  13   6   6       83.74      117.14     29.01 o 
 -14   7   6      614.85      643.10     52.88 o 
 -13   7   6       25.81       43.86     60.36 o 
 -12   7   6       12.25       41.17     34.47 o 
 -11   7   6      127.96      100.59     36.10 o 
 -10   7   6     3330.59     3354.89     51.30 o 
  -9   7   6      876.73      765.29     26.44 o 
  -8   7   6      178.94      183.51     21.57 o 
  -7   7   6       75.18       66.63     19.81 o 
  -6   7   6     1820.93     1629.53     26.63 o 
  -5   7   6     1328.43     1325.11     25.88 o 
  -4   7   6     6627.58     6373.02     60.25 o 
  -3   7   6        5.96       -6.56     19.08 o 
  -2   7   6     1179.13     1030.55     26.67 o 
  -1   7   6      995.14      880.89     24.69 o 
   0   7   6     8290.71     8639.87    114.06 o 
   1   7   6      132.64      175.46     17.14 o 
   2   7   6     9873.09     9574.75    126.09 o 
   3   7   6        6.43       16.62     11.05 o 
   4   7   6     7207.64     7047.69    225.66 o 
   5   7   6      684.55      498.76     69.43 o 
   6   7   6     3883.85     3631.84    212.16 o 
   7   7   6       46.13       79.11     16.95 o 
   8   7   6       27.64       37.82     24.64 o 
   9   7   6      439.61      380.99     29.04 o 
  10   7   6      855.31      855.19     48.08 o 
  11   7   6      700.73      612.91     38.15 o 
  12   7   6       57.19       50.85     33.93 o 
  13   7   6        2.87        0.87     45.86 o 
 -13   8   6      163.14      190.35     61.48 o 
 -12   8   6       49.44       16.92     58.19 o 
 -11   8   6     1333.42     1284.26    157.01 o 
 -10   8   6      162.08      161.86     30.94 o 
  -9   8   6       68.63       95.06     23.39 o 
  -8   8   6      212.22      195.89     23.65 o 
  -7   8   6     2208.84     2212.95     50.63 o 
  -6   8   6       15.12       20.34     19.50 o 
  -5   8   6       66.08       56.99     19.11 o 
  -4   8   6        1.08       17.01     19.83 o 
  -3   8   6     5699.25     5437.67     45.66 o 
  -2   8   6      723.05      834.52     56.81 o 
  -1   8   6     1664.02     1508.36     28.26 o 
   0   8   6     2760.17     2870.71     74.18 o 
   1   8   6     1877.58     1990.92     68.61 o 
   2   8   6     1563.67     1542.76     37.81 o 
   3   8   6    17235.42    16470.96    380.50 o 
   4   8   6      112.28      101.32     20.29 o 
   5   8   6     1759.16     1549.45     26.78 o 
   6   8   6      196.42      206.22     21.07 o 
   7   8   6     3181.91     3285.41     33.26 o 
   8   8   6      325.48      240.40     20.23 o 
   9   8   6     1205.65     1144.61    106.08 o 
  10   8   6       35.47       36.19     26.69 o 
  11   8   6       52.26       67.93     32.43 o 
  12   8   6       56.99       11.46     34.40 o 
  13   8   6      403.12      353.06     48.26 o 
 -13   9   6      196.10      174.07     60.29 o 
 -12   9   6        0.04       -2.63     51.59 o 
 -11   9   6      187.09      224.79     31.45 o 
 -10   9   6     1092.60     1038.38     36.40 o 
  -9   9   6      681.35      733.07     27.73 o 
  -8   9   6      376.83      354.81     23.74 o 
  -7   9   6       43.23       28.91     21.17 o 
  -6   9   6        9.00       27.63     20.66 o 
  -5   9   6     2987.10     2691.79     53.31 o 
  -4   9   6     1716.33     1778.08     33.62 o 
  -3   9   6      375.91      494.21     26.24 o 
  -2   9   6      121.47      123.85     23.14 o 
  -1   9   6     6841.48     7173.39     64.70 o 
   0   9   6     6978.41     8131.97     54.13 o 
   1   9   6     6532.48     6268.92     62.69 o 
   2   9   6     3408.77     3310.56     54.18 o 
   3   9   6      642.75      567.67     12.23 o 
   4   9   6     1612.82     1646.61     28.83 o 
   5   9   6     3088.52     3091.69     39.06 o 
   6   9   6      460.13      424.17     24.53 o 
   7   9   6      694.82      669.35     51.29 o 
   8   9   6      111.21       76.05     20.71 o 
   9   9   6      194.58      202.54     27.51 o 
  10   9   6      866.39      823.18     73.78 o 
  11   9   6      820.48      854.76     34.89 o 
  12   9   6        6.02       27.20     36.55 o 
  13   9   6       10.47        8.97     42.43 o 
 -13  10   6        4.21       40.35     62.76 o 
 -12  10   6      747.35      702.81    152.08 o 
 -11  10   6       43.70       21.26     39.38 o 
 -10  10   6       51.00       38.28     27.51 o 
  -9  10   6        4.71       11.98     22.18 o 
  -8  10   6     2378.55     2343.51     43.77 o 
  -7  10   6        6.83       31.04     24.38 o 
  -6  10   6     3473.48     3117.88    100.73 o 
  -5  10   6       11.69       25.31     20.94 o 
  -4  10   6      488.49      472.48     27.86 o 
  -3  10   6      114.25      145.60     24.88 o 
  -2  10   6     3884.29     3772.15     59.88 o 
  -1  10   6      136.96      132.77     22.85 o 
   0  10   6     1681.88     1504.11     97.77 o 
   1  10   6      745.21      812.29     15.64 o 
   2  10   6     6611.48     6295.09     42.71 o 
   3  10   6      483.54      424.99     20.15 o 
   4  10   6     2811.39     2863.38     46.14 o 
   5  10   6      520.83      467.93     23.34 o 
   6  10   6      204.13      211.54     22.70 o 
   7  10   6       76.62       69.92     16.95 o 
   8  10   6     1864.97     1811.55    163.88 o 
   9  10   6        6.32       26.75     28.33 o 
  10  10   6      238.03      199.03     28.84 o 
  11  10   6       61.36       98.02     26.97 o 
  12  10   6      603.89      685.01     56.22 o 
  13  10   6       18.52       44.69     47.88 o 
 -13  11   6      179.82      161.86     84.25 o 
 -12  11   6        1.77       20.24     40.44 o 
 -11  11   6      325.62      301.92     37.93 o 
 -10  11   6      269.85      259.13     42.31 o 
  -9  11   6     3460.82     3480.02     56.32 o 
  -8  11   6      111.00      122.59     24.47 o 
  -7  11   6      225.98      229.19     24.78 o 
  -6  11   6      987.69     1040.80     28.47 o 
  -5  11   6     3314.85     3133.17     37.45 o 
  -4  11   6      646.70      632.41     29.33 o 
  -3  11   6     1448.35     1548.94     33.14 o 
  -2  11   6      354.16      411.56     40.56 o 
  -1  11   6     3405.93     3281.17     57.00 o 
   0  11   6     2143.24     2282.03     32.95 o 
   1  11   6     5751.92     5836.87     52.94 o 
   2  11   6      856.04      780.31     30.80 o 
   3  11   6       49.07       32.29     18.35 o 
   4  11   6     1240.86     1151.25     26.54 o 
   5  11   6     1455.10     1501.29     28.58 o 
   6  11   6      902.86     1096.64     30.84 o 
   7  11   6      841.48      872.78     21.71 o 
   8  11   6        3.32        8.61     21.33 o 
   9  11   6      928.40      876.74     27.94 o 
  10  11   6      223.86      150.72     29.53 o 
  11  11   6      660.31      613.88    125.62 o 
  12  11   6       71.95       67.94     35.56 o 
 -12  12   6      328.74      346.69     42.89 o 
 -11  12   6      257.52      278.36     45.58 o 
 -10  12   6      206.09      238.14     44.62 o 
  -9  12   6      266.79      236.96     27.26 o 
  -8  12   6      298.61      300.30     21.53 o 
  -7  12   6     2529.62     2636.19     38.82 o 
  -6  12   6     1740.54     1659.87     43.84 o 
  -5  12   6       36.30       40.30     23.22 o 
  -4  12   6      981.81      933.52     46.13 o 
  -3  12   6     2758.14     2659.60     39.91 o 
  -2  12   6     1207.42     1244.58     33.27 o 
  -1  12   6     2352.60     2130.75     35.52 o 
   0  12   6        0.05       16.40     21.81 o 
   1  12   6      244.63      318.16     16.27 o 
   2  12   6     1394.77     1350.30     18.00 o 
   3  12   6     1626.02     1516.05     26.44 o 
   4  12   6      292.64      314.56     31.16 o 
   5  12   6      252.24      263.19     21.76 o 
   6  12   6        0.46       22.17     20.86 o 
   7  12   6     1175.40     1289.89     24.53 o 
   8  12   6        7.59       35.08     20.40 o 
   9  12   6      612.69      529.93     74.21 o 
  10  12   6      119.93      122.76     35.38 o 
  11  12   6        2.92        3.35     41.02 o 
  12  12   6      115.45      100.63     35.36 o 
 -12  13   6        1.54       53.88     45.41 o 
 -11  13   6       30.26       49.88     42.58 o 
 -10  13   6     1563.08     1450.69     54.47 o 
  -9  13   6        1.80        9.58     30.63 o 
  -8  13   6     1040.06     1115.44     27.01 o 
  -7  13   6        1.39        4.69     23.79 o 
  -6  13   6      824.46      795.97     28.37 o 
  -5  13   6       66.59       85.78     24.59 o 
  -4  13   6     2871.31     2801.65     50.22 o 
  -3  13   6       84.53       90.58     26.33 o 
  -2  13   6      476.66      462.33     28.50 o 
  -1  13   6        3.02        2.87     24.42 o 
   0  13   6     7518.21     7645.40     54.46 o 
   1  13   6      185.34      162.72     15.93 o 
   2  13   6      274.47      256.88     13.77 o 
   4  13   6      177.92      197.38     38.69 o 
   5  13   6     3154.35     3045.16     41.49 o 
   6  13   6     1478.46     1516.27     43.64 o 
   7  13   6       54.05       42.63     21.31 o 
   8  13   6       21.78       31.08     26.63 o 
   9  13   6        1.01       16.39     28.11 o 
  10  13   6      954.20      900.28     43.90 o 
  11  13   6       61.86       49.80     31.94 o 
  12  13   6      280.84      264.14     41.26 o 
 -12  14   6      341.90      382.38     47.81 o 
 -11  14   6      386.59      413.98     51.67 o 
 -10  14   6       29.58        7.60     39.46 o 
  -9  14   6        5.74       38.43     30.26 o 
  -8  14   6      621.08      637.21     30.18 o 
  -7  14   6     5463.55     5493.13     88.57 o 
  -6  14   6     1216.73     1271.86     29.21 o 
  -5  14   6      332.79      299.17     26.18 o 
  -4  14   6       49.20       68.48     27.94 o 
  -3  14   6     2049.23     2026.25     39.71 o 
  -2  14   6     3173.68     2918.72     43.88 o 
  -1  14   6      959.92      877.53     30.91 o 
   0  14   6      509.64      467.03     29.47 o 
   1  14   6      172.91      207.11     17.36 o 
   2  14   6      923.98      789.88     46.21 o 
   3  14   6      563.23      588.48     48.22 o 
   4  14   6     1149.77     1151.81     37.59 o 
   5  14   6      402.18      370.86     29.53 o 
   6  14   6      464.26      485.95     29.38 o 
   7  14   6     1065.64     1109.86     32.39 o 
   8  14   6      953.09     1009.77     36.33 o 
   9  14   6      322.49      266.37     41.28 o 
  10  14   6       29.54       48.51     34.23 o 
  11  14   6       24.89       37.74     38.31 o 
  12  14   6       90.15      105.79     40.34 o 
 -11  15   6      169.69      155.94     38.43 o 
 -10  15   6      124.83      153.50     38.99 o 
  -9  15   6     2023.35     1955.91     54.88 o 
  -8  15   6       43.62       48.61     24.25 o 
  -7  15   6      150.96      141.82     22.42 o 
  -6  15   6      421.56      433.64     26.32 o 
  -5  15   6     4453.69     4414.13     46.29 o 
  -4  15   6       87.18       64.99     29.80 o 
  -3  15   6       10.23       18.78     27.61 o 
  -2  15   6      517.39      474.57     31.02 o 
  -1  15   6      986.85      984.92     27.16 o 
   0  15   6      209.11      206.20     20.93 o 
   1  15   6     1325.99     1199.98     29.68 o 
   2  15   6     1274.40     1253.00     41.57 o 
   3  15   6      261.58      283.99     33.55 o 
   4  15   6      416.94      411.56     35.00 o 
   5  15   6     1526.51     1604.18     40.21 o 
   6  15   6       82.58      115.33     26.21 o 
   7  15   6      381.72      401.86     25.96 o 
   8  15   6        5.03       23.54     27.58 o 
   9  15   6      209.87      170.11     27.46 o 
  10  15   6      133.28      114.07     35.96 o 
  11  15   6      546.74      518.95    100.92 o 
 -11  16   6      238.35      196.98     38.15 o 
 -10  16   6       70.32       81.44     41.71 o 
  -9  16   6      390.04      370.58     38.09 o 
  -8  16   6      459.60      552.17     28.31 o 
  -7  16   6      298.71      301.98     29.22 o 
  -6  16   6     2525.78     2476.51     47.88 o 
  -5  16   6      226.19      205.05     28.24 o 
  -4  16   6      381.18      412.31     28.56 o 
  -3  16   6      704.54      671.16     25.93 o 
  -2  16   6     5215.18     5228.45     48.63 o 
  -1  16   6       39.18       48.84     20.85 o 
   0  16   6       25.98       25.61     19.22 o 
   1  16   6      125.83      140.63     35.02 o 
   2  16   6     2769.21     2652.78     48.52 o 
   3  16   6      484.52      464.28     36.82 o 
   4  16   6     1005.91     1024.43     39.73 o 
   5  16   6      193.04      144.64     30.58 o 
   6  16   6      490.61      492.15     30.14 o 
   7  16   6      113.14      114.53     25.35 o 
   8  16   6     1026.77     1063.05     38.86 o 
   9  16   6      282.91      281.42     31.00 o 
  10  16   6        2.00       16.34     34.40 o 
  11  16   6       38.02       37.48     35.48 o 
 -10  17   6      189.26      191.59     39.71 o 
  -9  17   6      389.84      397.68     34.42 o 
  -8  17   6      294.94      353.05     25.79 o 
  -7  17   6       39.62       58.86     26.35 o 
  -6  17   6      105.78      109.25     24.25 o 
  -5  17   6     1041.65     1066.23     30.34 o 
  -4  17   6     1753.58     1730.38     32.66 o 
  -3  17   6      174.87      188.45     24.50 o 
  -2  17   6      302.34      268.70     23.76 o 
  -1  17   6      185.04      204.75     22.12 o 
   0  17   6      823.69      895.91     30.12 o 
   1  17   6      170.92      176.80     34.62 o 
   2  17   6      646.52      656.88     39.74 o 
   3  17   6      236.76      175.91     33.35 o 
   4  17   6      891.83      856.94     35.30 o 
   5  17   6      236.52      270.02     32.20 o 
   6  17   6      416.59      456.04     38.52 o 
   7  17   6      153.12      143.88     25.85 o 
   8  17   6       11.18       23.42     29.75 o 
   9  17   6      209.47      193.55     31.67 o 
  10  17   6      394.88      346.13     71.98 o 
 -10  18   6        7.25       86.32     49.37 o 
  -9  18   6      356.33      322.18     33.72 o 
  -8  18   6        1.29       20.39     29.29 o 
  -7  18   6     1520.72     1559.31     37.70 o 
  -6  18   6       22.88       31.69     25.29 o 
  -5  18   6      123.87      102.24     23.57 o 
  -4  18   6        2.01       22.04     23.87 o 
  -3  18   6     3158.96     3045.55     38.02 o 
  -2  18   6      175.58      154.90     23.99 o 
  -1  18   6      224.46      239.44     27.03 o 
   0  18   6       44.65       39.38     34.53 o 
   1  18   6      417.12      440.57     37.94 o 
   2  18   6       27.31       37.89     34.84 o 
   3  18   6      571.31      579.15     38.03 o 
   4  18   6      106.49      133.64     30.74 o 
   5  18   6       30.86       54.35     28.79 o 
   6  18   6       10.87       11.67     30.18 o 
   7  18   6      645.11      701.46     30.16 o 
   8  18   6        0.11       27.48     37.12 o 
   9  18   6      539.75      526.31     35.47 o 
  10  18   6        0.88       22.06     36.38 o 
  -9  19   6      243.47      207.48     31.73 o 
  -8  19   6      252.74      268.27     32.53 o 
  -7  19   6       16.70       -8.48     27.90 o 
  -6  19   6      699.94      696.63     27.95 o 
  -5  19   6      151.37      177.89     25.87 o 
  -4  19   6     1221.45     1162.42     30.85 o 
  -3  19   6        1.47        9.20     27.93 o 
  -2  19   6       54.90       47.05     27.57 o 
  -1  19   6     1067.79     1058.86     33.46 o 
   0  19   6      815.69      880.43     42.08 o 
   1  19   6      752.71      719.03     39.44 o 
   2  19   6      663.71      650.96     37.98 o 
   3  19   6       13.81       13.03     38.28 o 
   4  19   6      697.73      700.42     42.05 o 
   5  19   6      448.41      454.86     32.87 o 
   6  19   6      921.37      899.70     34.25 o 
   7  19   6      242.04      248.69     28.04 o 
   8  19   6      100.89       73.56     31.15 o 
   9  19   6       88.78       74.65     28.97 o 
  -9  20   6        6.27       31.64     35.27 o 
  -8  20   6      421.33      455.91     37.22 o 
  -7  20   6       23.19       36.43     31.33 o 
  -6  20   6      544.60      540.72     37.78 o 
  -5  20   6       11.97       -4.49     27.46 o 
  -4  20   6      398.27      369.98     29.73 o 
  -3  20   6      128.39      166.22     28.50 o 
  -2  20   6     1587.89     1630.79     36.94 o 
  -1  20   6       53.14       76.69     38.23 o 
   0  20   6        0.20       26.85     44.43 o 
   1  20   6      170.64      144.16     36.53 o 
   2  20   6      876.39      928.11     41.20 o 
   3  20   6        6.48       12.20     33.87 o 
   4  20   6     1165.05     1157.19     45.63 o 
   5  20   6        0.35       30.73     35.31 o 
   6  20   6      138.62      131.63     36.13 o 
   7  20   6       55.96       24.53     32.93 o 
   8  20   6      714.28      767.55     43.95 o 
  -8  21   6        0.69       32.64     40.47 o 
  -7  21   6       67.11       65.85     36.41 o 
  -6  21   6       38.70       58.78     36.51 o 
  -5  21   6     1274.99     1334.05     70.39 o 
  -4  21   6      114.70      131.88     28.58 o 
  -3  21   6      708.06      664.41     31.96 o 
  -2  21   6        7.15       41.80     44.62 o 
  -1  21   6      992.94     1021.20     54.60 o 
   0  21   6      356.47      390.60     39.65 o 
   1  21   6      934.59      880.67     42.97 o 
   2  21   6       60.54       95.34     36.39 o 
   3  21   6      125.56       93.60     36.02 o 
   4  21   6        4.64       37.53     36.10 o 
   5  21   6      523.83      574.25     40.59 o 
   6  21   6       77.66      127.83     37.21 o 
   7  21   6      132.23      127.74     52.56 o 
   8  21   6       29.86       19.21     37.48 o 
  -7  22   6      474.70      520.39     40.94 o 
  -6  22   6      168.11      184.26     36.50 o 
  -5  22   6       27.56       27.02     33.99 o 
  -4  22   6       26.33       22.83     26.86 o 
  -3  22   6      768.67      779.15     33.61 o 
  -2  22   6      153.20      143.04     38.98 o 
  -1  22   6      271.19      298.56     38.46 o 
   0  22   6       78.22       99.08     36.65 o 
   1  22   6       81.20       85.72     36.72 o 
   2  22   6       44.15       35.45     37.83 o 
   3  22   6     1143.40     1126.42     48.51 o 
   4  22   6      292.49      240.16     41.54 o 
   5  22   6       73.05       73.82     34.57 o 
   6  22   6      245.97      230.37     40.00 o 
   7  22   6      188.83      197.26     47.95 o 
  -6  23   6      377.90      419.86     39.30 o 
  -5  23   6        0.01       37.45     37.06 o 
  -4  23   6      262.24      317.39     40.46 o 
  -3  23   6        0.19       26.43     40.07 o 
  -2  23   6       33.78       48.22     39.88 o 
  -1  23   6        1.27       41.48     38.54 o 
   0  23   6     1038.27     1081.19     45.95 o 
   1  23   6        5.92        6.16     37.44 o 
   2  23   6      206.30      238.78     41.21 o 
   3  23   6       10.82       67.60     36.99 o 
   4  23   6      323.25      390.40     42.95 o 
   5  23   6       19.01       49.17     39.33 o 
   6  23   6     1246.58     1283.06     49.97 o 
  -5  24   6        7.49       34.57     35.68 o 
  -4  24   6      129.41      138.03     45.61 o 
  -3  24   6      343.67      367.02     51.17 o 
  -2  24   6      162.27      211.80     37.94 o 
  -1  24   6      472.82      480.32     40.58 o 
   0  24   6       17.41       50.30     37.46 o 
   1  24   6       28.77       28.50     35.51 o 
   2  24   6      163.68      240.43     57.24 o 
   3  24   6      442.34      514.49     43.73 o 
   4  24   6      218.41      248.57     38.72 o 
  -3  25   6      566.32      565.74     62.12 o 
  -2  25   6       26.73       59.64     42.04 o 
  -1  25   6      312.99      344.18     39.09 o 
   0  25   6       55.40       86.28     38.01 o 
   1  25   6      433.28      457.97     42.74 o 
   2  25   6       27.79       70.47     37.67 o 
 -13   0   7      208.68      226.52     46.52 o 
 -11   0   7      711.85      748.49     49.46 o 
  -9   0   7      150.19      139.95     22.23 o 
  -7   0   7     2917.13     2833.15     33.88 o 
  -5   0   7     1407.99     1168.91     55.71 o 
  -3   0   7     3313.69     2872.79     37.75 o 
  -1   0   7     7260.24     5461.21    120.83 o 
   1   0   7      203.12      227.21     23.41 o 
   3   0   7    18162.36    19031.68     60.67 o 
   5   0   7     1673.82     1379.51     24.92 o 
   7   0   7      574.63      572.02     27.88 o 
   9   0   7      934.25      950.68     42.02 o 
  11   0   7       52.39       34.13     47.52 o 
  13   0   7     1303.61     1257.70     66.54 o 
 -14   1   7      490.62      536.27     40.27 o 
 -13   1   7      312.66      344.78     32.37 o 
 -12   1   7       65.89       36.63     29.45 o 
 -11   1   7        0.28        3.93     36.52 o 
 -10   1   7     2053.95     2003.45     73.67 o 
  -9   1   7     1674.01     1620.63     26.56 o 
  -8   1   7      406.98      425.05     17.15 o 
  -7   1   7      496.62      548.65     17.11 o 
  -6   1   7       42.73      100.90     14.95 o 
  -5   1   7     3245.68     3139.98     43.52 o 
  -4   1   7    11941.57    11980.91    136.51 o 
  -3   1   7     9131.65     9620.10    310.04 o 
  -2   1   7     1965.21     1888.52     38.00 o 
  -1   1   7     4046.97     4510.70    111.79 o 
   0   1   7    12332.68    13755.51     60.29 o 
   1   1   7     1543.67     1589.63     41.47 o 
   2   1   7     4385.19     4291.69     34.38 o 
   3   1   7      264.29      347.54     15.27 o 
   4   1   7       77.53      138.54     15.07 o 
   5   1   7     2527.51     2542.21     20.82 o 
   6   1   7     4677.88     4676.24     36.72 o 
   7   1   7       23.71       16.23     13.87 o 
   8   1   7        7.91       26.94     22.03 o 
   9   1   7      735.20      707.00     23.52 o 
  10   1   7     1137.99     1142.75     30.58 o 
  11   1   7      672.04      551.66     35.68 o 
  12   1   7      722.01      780.47     38.95 o 
  13   1   7       63.08       44.27     36.13 o 
  14   1   7      146.65      122.53     40.60 o 
 -14   2   7       72.98       64.95     39.85 o 
 -13   2   7        0.62       12.88     38.11 o 
 -12   2   7      289.36      355.71     31.16 o 
 -11   2   7       21.16       13.14     28.55 o 
 -10   2   7       70.68       61.11     28.12 o 
  -9   2   7       13.56       20.29     18.70 o 
  -8   2   7     1554.04     1459.11     28.39 o 
  -7   2   7      461.77      507.33     17.84 o 
  -6   2   7     3660.23     3484.52     41.17 o 
  -5   2   7      423.67      374.42     17.73 o 
  -4   2   7      955.07      793.88     28.68 o 
  -3   2   7     3005.62     2786.69     58.87 o 
  -2   2   7    10777.33    10362.89    105.10 o 
  -1   2   7    13670.69    14756.18    278.38 o 
   0   2   7     8111.80     9574.82     66.86 o 
   1   2   7        6.73        7.55      6.59 o 
   2   2   7     7527.31     7192.66    126.70 o 
   3   2   7     2681.46     2883.34     27.83 o 
   4   2   7     7879.34     7727.97     62.70 o 
   5   2   7      579.76      625.44     24.82 o 
   6   2   7      121.54      102.85     14.55 o 
   7   2   7     1691.16     1584.43     36.03 o 
   8   2   7      235.27      264.19     19.32 o 
   9   2   7      395.45      389.50     24.15 o 
  10   2   7      125.99      114.79     26.01 o 
  11   2   7       52.37       73.12     28.93 o 
  12   2   7      220.21      189.68     36.58 o 
  13   2   7      175.67      135.67     39.38 o 
  14   2   7      114.31       83.90     39.26 o 
 -14   3   7        0.39       53.03     49.14 o 
 -13   3   7      457.82      468.35     33.53 o 
 -12   3   7      121.82      125.90     30.44 o 
 -11   3   7      683.47      720.28     33.13 o 
 -10   3   7      647.06      622.49     29.68 o 
  -9   3   7     3740.93     3491.40    114.36 o 
  -8   3   7      399.40      444.35     21.97 o 
  -7   3   7       41.94       44.46     16.24 o 
  -6   3   7       60.38       68.41     16.63 o 
  -5   3   7     4173.49     4225.78     35.88 o 
  -4   3   7      403.72      442.95     19.56 o 
  -3   3   7     9001.73     9869.16    109.45 o 
  -2   3   7      756.91      754.43     47.65 o 
  -1   3   7     5199.09     5011.89     73.41 o 
   0   3   7     3767.15     4581.31     77.83 o 
   1   3   7    13302.66    13487.75     74.42 o 
   2   3   7     2192.79     2150.63     42.37 o 
   3   3   7      254.27      229.80     12.37 o 
   4   3   7     1528.68     1412.92     35.52 o 
   5   3   7     8415.82     7662.48     87.36 o 
   6   3   7      147.67      174.02     14.36 o 
   7   3   7     1855.86     1899.16     47.47 o 
   8   3   7       53.18       34.57     19.54 o 
   9   3   7      468.28      430.96     25.27 o 
  10   3   7       12.00       17.61     24.74 o 
  11   3   7     1193.71     1153.55     38.98 o 
  12   3   7        4.15       -4.00     27.59 o 
  13   3   7      102.04       84.16     32.83 o 
  14   3   7        5.46       37.30     39.50 o 
 -14   4   7        0.96       11.07     34.20 o 
 -13   4   7      179.09      168.95     31.03 o 
 -12   4   7      524.40      569.83     31.36 o 
 -11   4   7      955.02      993.88     34.91 o 
 -10   4   7      541.27      542.02     33.99 o 
  -9   4   7        2.64       17.33     21.46 o 
  -8   4   7      932.16      937.51     26.61 o 
  -7   4   7     1942.12     1951.32     30.29 o 
  -6   4   7     2242.69     2099.97     46.86 o 
  -5   4   7      344.95      341.54     17.86 o 
  -4   4   7      654.46      770.87     40.80 o 
  -3   4   7     3044.33     3267.13     36.75 o 
  -2   4   7     2813.67     2824.24     30.63 o 
  -1   4   7     2760.99     2756.15     41.79 o 
   0   4   7     1587.16     1711.06     24.94 o 
   1   4   7     1295.33     1486.61     26.39 o 
   2   4   7     9716.49     9852.44    108.90 o 
   3   4   7    17548.28    17447.08    142.49 o 
   4   4   7     6033.22     6047.42     86.81 o 
   5   4   7     2970.24     3137.58     87.84 o 
   6   4   7      567.48      493.24     20.63 o 
   7   4   7       88.82       87.68     14.27 o 
   8   4   7     4038.57     3812.12    117.70 o 
   9   4   7     1697.48     1607.94     65.38 o 
  10   4   7      171.82      186.82     25.78 o 
  11   4   7        2.33       32.02     24.95 o 
  12   4   7      115.52      142.81     28.05 o 
  13   4   7      605.87      590.21     40.26 o 
 -14   5   7      355.23      420.02     33.82 o 
 -13   5   7        5.55       32.36     35.06 o 
 -12   5   7      177.16      164.37     30.23 o 
 -11   5   7       74.10      103.92     33.31 o 
 -10   5   7     2707.53     2549.67     72.64 o 
  -9   5   7      141.79      163.98     24.22 o 
  -8   5   7      504.08      532.25     24.30 o 
  -7   5   7       56.12       84.92     18.88 o 
  -6   5   7      215.61      177.49     18.72 o 
  -5   5   7       45.63       34.28     18.70 o 
  -4   5   7     6306.70     6069.96     95.50 o 
  -3   5   7      329.29      386.10     21.76 o 
  -2   5   7     3402.83     3728.30    105.24 o 
  -1   5   7     2221.73     2334.34     31.94 o 
   0   5   7     9769.71    10119.39    119.71 o 
   1   5   7     2529.07     2677.61     31.19 o 
   2   5   7     7084.81     6545.32     55.32 o 
   3   5   7       23.82       69.79     12.46 o 
   4   5   7      697.61      724.44     23.63 o 
   5   5   7      106.77      123.38     12.44 o 
   6   5   7     6160.25     6013.33    176.71 o 
   7   5   7       78.51       91.67     15.79 o 
   8   5   7      170.89      196.42     33.42 o 
   9   5   7      159.97      181.29     39.64 o 
  10   5   7     1427.12     1372.50     88.59 o 
  11   5   7       29.21       36.72     28.35 o 
  12   5   7      424.73      446.87     50.42 o 
  13   5   7      137.15      119.28     29.11 o 
 -13   6   7      182.93      181.02     30.48 o 
 -12   6   7      275.65      259.23     41.46 o 
 -11   6   7     1056.56     1040.52     56.51 o 
 -10   6   7      254.74      285.39     33.76 o 
  -9   6   7      326.76      320.58     27.82 o 
  -8   6   7      214.59      216.32     22.14 o 
  -7   6   7     1815.13     1715.01     30.10 o 
  -6   6   7     1035.26     1122.82     43.14 o 
  -5   6   7     1557.27     1436.86     45.65 o 
  -4   6   7      460.71      497.67     19.31 o 
  -3   6   7     5250.28     5458.98     46.15 o 
  -2   6   7     2749.19     2777.65     35.26 o 
  -1   6   7     5527.20     5539.66     43.12 o 
   0   6   7     1802.40     1742.33     64.31 o 
   1   6   7      172.51      185.76     19.67 o 
   2   6   7     3508.93     3412.96     90.64 o 
   3   6   7    10831.11    11308.38     39.26 o 
   4   6   7     3304.54     3350.47     43.88 o 
   5   6   7     2429.76     2292.15     82.36 o 
   6   6   7       54.61       68.05     15.82 o 
   7   6   7     1493.71     1385.65     60.65 o 
   8   6   7      160.13       98.62     24.05 o 
   9   6   7     2067.82     1808.79     44.98 o 
  10   6   7      725.52      662.73     52.17 o 
  11   6   7       12.58       44.21     28.96 o 
  12   6   7      369.64      367.36     34.65 o 
  13   6   7      585.83      579.89     31.75 o 
 -13   7   7      419.75      314.18    184.39 o 
 -12   7   7       13.74       20.63     47.79 o 
 -11   7   7       27.51       13.33     34.98 o 
 -10   7   7      133.73      102.86     35.26 o 
  -9   7   7     2459.95     2447.65     62.17 o 
  -8   7   7      130.33      114.04     22.79 o 
  -7   7   7        0.28       17.12     21.62 o 
  -6   7   7        2.32       18.98     20.13 o 
  -5   7   7      989.39     1041.05     24.70 o 
  -4   7   7      695.54      582.69     18.85 o 
  -3   7   7     3934.14     3707.35     40.45 o 
  -2   7   7      355.67      375.05     24.39 o 
  -1   7   7     3709.25     3901.32     47.25 o 
   0   7   7      646.26      591.19     30.78 o 
   1   7   7     7380.42     6365.27     43.09 o 
   2   7   7      167.03      172.90     18.94 o 
   3   7   7     1464.69     1532.26     50.86 o 
   4   7   7      611.95      695.63     24.91 o 
   5   7   7     3016.05     3027.49     92.97 o 
   6   7   7     1069.16     1158.50     37.57 o 
   7   7   7     1626.33     1500.19     42.17 o 
   8   7   7       13.84       13.98     27.61 o 
   9   7   7       13.89       31.90     23.53 o 
  10   7   7      317.67      246.28     32.03 o 
  11   7   7      642.82      725.25     85.66 o 
  12   7   7        0.72        8.49     39.35 o 
  13   7   7       67.99       57.57     32.87 o 
 -13   8   7       13.81       12.75     64.17 o 
 -12   8   7     1130.05     1150.03    123.32 o 
 -11   8   7       16.03        0.60     36.49 o 
 -10   8   7     1096.65     1035.21     40.33 o 
  -9   8   7       46.97       29.75     22.89 o 
  -8   8   7      878.19      859.12     28.19 o 
  -7   8   7      612.95      555.50     25.50 o 
  -6   8   7     1745.93     1801.22     31.61 o 
  -5   8   7      188.88      203.64     21.89 o 
  -4   8   7       82.14       74.52     19.79 o 
  -3   8   7      279.94      279.49     24.89 o 
  -2   8   7     9455.37     9287.19     57.76 o 
  -1   8   7      875.29      709.03     34.42 o 
   0   8   7     1405.48     1457.29     28.15 o 
   1   8   7        0.78        8.04     18.70 o 
   2   8   7     7605.80     7105.06     62.30 o 
   3   8   7     1216.97     1325.74     18.81 o 
   4   8   7     3973.61     3824.52    103.10 o 
   5   8   7      152.55      167.43     22.31 o 
   6   8   7       83.87       93.02     21.57 o 
   7   8   7      116.06       78.57     18.05 o 
   8   8   7     1758.00     1773.87     41.54 o 
   9   8   7       14.92        8.04     26.78 o 
  10   8   7     1318.06     1069.92    114.34 o 
  11   8   7       19.93       20.19     31.62 o 
  12   8   7      613.45      593.42     81.29 o 
  13   8   7        8.73       -2.84     36.09 o 
 -13   9   7      152.39      142.02     55.87 o 
 -12   9   7      191.71       90.31     60.77 o 
 -11   9   7       54.88       72.51     30.36 o 
 -10   9   7      642.21      657.04     34.47 o 
  -9   9   7     1051.52     1126.85     32.07 o 
  -8   9   7     1146.77     1167.85     31.62 o 
  -7   9   7      167.19      163.33     24.03 o 
  -6   9   7       56.82       56.16     21.57 o 
  -5   9   7     1552.97     1722.34     27.44 o 
  -4   9   7      962.24     1027.56     30.98 o 
  -3   9   7     2035.16     2009.87     35.77 o 
  -2   9   7      251.31      197.09     24.64 o 
  -1   9   7      428.83      397.64     24.68 o 
   0   9   7     3390.28     3181.34     36.22 o 
   1   9   7     4209.28     4455.56     33.90 o 
   2   9   7     3319.80     3095.66     61.23 o 
   3   9   7     1141.36     1124.93     19.06 o 
   4   9   7      194.78      212.87     22.79 o 
   5   9   7      815.19      896.87     27.43 o 
   6   9   7     2608.36     2613.73     40.67 o 
   7   9   7      710.18      822.99     24.19 o 
   8   9   7      233.34      174.86     25.75 o 
   9   9   7       16.74       11.97     25.17 o 
  10   9   7      474.82      477.43     33.01 o 
  11   9   7      370.10      349.84     45.75 o 
  12   9   7      410.56      356.22     43.40 o 
  13   9   7       12.09        8.59     42.21 o 
 -13  10   7      403.13      362.39    114.49 o 
 -12  10   7       46.29       56.37     60.82 o 
 -11  10   7     1175.21     1221.80     40.91 o 
 -10  10   7       29.28       20.38     28.57 o 
  -9  10   7       17.85        3.39     23.79 o 
  -8  10   7        1.90       17.25     22.96 o 
  -7  10   7     4709.87     4832.73     46.30 o 
  -6  10   7        0.23       22.57     22.39 o 
  -5  10   7     1028.90      982.36     24.78 o 
  -4  10   7        1.21       11.58     24.23 o 
  -3  10   7     2752.41     2732.54     39.58 o 
  -2  10   7      356.30      349.03     25.27 o 
  -1  10   7     9584.49     9603.32    161.07 o 
   0  10   7        1.40       25.09     20.43 o 
   1  10   7       63.16       80.60     12.69 o 
   2  10   7       69.85       80.79     16.81 o 
   3  10   7     4650.69     4002.79     67.50 o 
   4  10   7      161.36      145.39     23.21 o 
   5  10   7      253.12      253.08     20.33 o 
   6  10   7        3.29        2.62     21.93 o 
   7  10   7      758.88      738.81     24.40 o 
   8  10   7      194.57      215.48     22.34 o 
   9  10   7     2283.38     2005.24    233.75 o 
  10  10   7       12.48       19.29     29.52 o 
  11  10   7        1.42       20.64     30.02 o 
  12  10   7        1.69       39.65     36.33 o 
 -12  11   7       91.82       61.41     41.07 o 
 -11  11   7      192.20      213.13     36.87 o 
 -10  11   7      906.67     1003.16     38.56 o 
  -9  11   7       83.54       77.70     24.68 o 
  -8  11   7     1834.79     1744.46     57.09 o 
  -7  11   7      420.47      410.05     26.83 o 
  -6  11   7     3324.44     3476.14     48.91 o 
  -5  11   7        0.78       14.93     24.10 o 
  -4  11   7      384.48      420.12     29.23 o 
  -3  11   7      517.86      540.19     38.87 o 
  -2  11   7       91.71       60.88     25.10 o 
  -1  11   7      258.68      294.13     25.79 o 
   0  11   7      559.58      497.35     22.67 o 
   1  11   7     1355.11     1415.85     68.52 o 
   2  11   7     5488.23     5062.59    108.05 o 
   3  11   7      964.56      998.60     53.46 o 
   4  11   7     1041.30      870.52     43.58 o 
   5  11   7      474.08      473.22     22.56 o 
   6  11   7     1324.91     1407.93     50.38 o 
   7  11   7      779.97      719.55     25.17 o 
   8  11   7      151.45      164.61     23.35 o 
   9  11   7        6.49       21.08     26.80 o 
  10  11   7      447.68      475.48     33.00 o 
  11  11   7       40.45       51.31     29.70 o 
  12  11   7      217.46      165.56     46.64 o 
 -12  12   7      510.13      505.19     47.69 o 
 -11  12   7      355.35      307.84     48.86 o 
 -10  12   7      471.22      458.20     46.94 o 
  -9  12   7      196.52      195.15     27.36 o 
  -8  12   7     1750.19     1771.73     41.95 o 
  -7  12   7      242.14      260.67     25.59 o 
  -6  12   7     1180.66     1170.29     32.75 o 
  -5  12   7      227.81      211.69     25.02 o 
  -4  12   7       24.77       23.23     28.01 o 
  -3  12   7       48.94       66.98     26.15 o 
  -2  12   7     2418.99     2374.78     44.13 o 
  -1  12   7      402.40      343.83     26.49 o 
   0  12   7     2772.39     2821.78     37.80 o 
   1  12   7      324.52      345.89     47.77 o 
   2  12   7     1363.78     1232.42     18.67 o 
   3  12   7        5.86        2.07     17.65 o 
   4  12   7     4082.64     3976.58    128.65 o 
   5  12   7       23.94       45.31     22.27 o 
   6  12   7       12.06       19.09     25.54 o 
   7  12   7       46.16       52.07     18.95 o 
   8  12   7     2591.30     2343.98     49.96 o 
   9  12   7      237.51      180.27     23.28 o 
  10  12   7      494.98      455.55     73.58 o 
  11  12   7       43.51       59.45     35.94 o 
  12  12   7      377.45      309.02     57.96 o 
 -12  13   7        5.16       15.91     44.55 o 
 -11  13   7      124.47      105.08     43.82 o 
 -10  13   7       40.77       61.49     39.24 o 
  -9  13   7     1339.61     1465.46     36.68 o 
  -8  13   7      642.83      583.57     29.86 o 
  -7  13   7      282.23      249.56     28.21 o 
  -6  13   7      180.41      187.26     25.29 o 
  -5  13   7     3846.65     3709.96     59.50 o 
  -4  13   7      461.03      468.82     32.53 o 
  -3  13   7     2862.49     2750.91     63.60 o 
  -2  13   7       24.34        9.61     27.62 o 
  -1  13   7      393.84      360.98     27.99 o 
   0  13   7      443.16      477.22     27.07 o 
   1  13   7     1487.34     1514.75     30.06 o 
   2  13   7       70.64       83.41     46.15 o 
   3  13   7      151.51      167.86     39.57 o 
   4  13   7       41.84        4.84     37.29 o 
   5  13   7     1348.37     1351.18     76.72 o 
   6  13   7      615.20      572.09     26.86 o 
   7  13   7      634.91      621.73     25.59 o 
   8  13   7       24.19       28.56     28.01 o 
   9  13   7       46.76       36.42     27.52 o 
  10  13   7       22.49       54.32     35.75 o 
  11  13   7      852.59      746.01    154.19 o 
  12  13   7       11.33       39.08     37.24 o 
 -11  14   7      305.04      337.24     48.59 o 
 -10  14   7      207.30      236.46     47.23 o 
  -9  14   7       66.79       57.81     30.07 o 
  -8  14   7     1075.39     1042.95     28.58 o 
  -7  14   7     2237.94     2174.07     39.28 o 
  -6  14   7      642.07      602.25     39.11 o 
  -5  14   7      752.24      730.23     44.67 o 
  -4  14   7       81.44       87.71     29.48 o 
  -3  14   7      931.70      916.17     34.82 o 
  -2  14   7      744.54      731.46     34.13 o 
  -1  14   7      810.80      730.10     31.67 o 
   0  14   7     1027.02      942.44     30.72 o 
   1  14   7        8.73        5.49     16.58 o 
   2  14   7      111.40      139.76     42.43 o 
   3  14   7      826.05      870.28     47.21 o 
   4  14   7       71.44      112.40     43.01 o 
   5  14   7       40.11       75.02     27.48 o 
   6  14   7        0.18       27.84     23.30 o 
   7  14   7      158.90      134.43     24.43 o 
   8  14   7      968.05      787.85     32.31 o 
   9  14   7      481.09      415.60     30.45 o 
  10  14   7       96.64       96.60     36.16 o 
  11  14   7       10.72       32.04     35.99 o 
 -11  15   7        2.13       55.16     35.31 o 
 -10  15   7      690.33      758.88     88.70 o 
  -9  15   7      131.39      122.09     32.43 o 
  -8  15   7      903.47      888.42     31.16 o 
  -7  15   7      708.38      689.10     27.50 o 
  -6  15   7      512.08      474.65     29.93 o 
  -5  15   7     1101.24     1072.51     38.32 o 
  -4  15   7     4141.52     3907.81     52.73 o 
  -3  15   7       31.81       34.91     29.34 o 
  -2  15   7      213.85      210.00     29.96 o 
  -1  15   7        1.32       -6.35     27.56 o 
   0  15   7     4464.61     4326.39     46.10 o 
   1  15   7       38.92       52.73     43.10 o 
   2  15   7     1765.31     1786.81     54.04 o 
   3  15   7       51.97       36.72     42.80 o 
   4  15   7      982.76     1081.71     40.76 o 
   5  15   7      310.61      288.22     31.03 o 
   6  15   7     1565.54     1524.14     36.94 o 
   7  15   7        0.03       12.21     22.58 o 
   8  15   7       99.13      115.96     28.57 o 
   9  15   7        0.31        0.07     30.09 o 
  10  15   7      452.92      339.64     76.16 o 
  11  15   7      105.19      121.96     39.47 o 
 -11  16   7      404.10      421.53     78.35 o 
 -10  16   7        1.99       53.13     42.10 o 
  -9  16   7        0.39       25.10     33.67 o 
  -8  16   7       53.73       75.43     25.97 o 
  -7  16   7     1604.07     1616.93     50.63 o 
  -6  16   7      239.52      270.36     24.59 o 
  -5  16   7      331.28      332.88     28.79 o 
  -4  16   7      278.14      257.89     32.06 o 
  -3  16   7     2307.77     2204.39     55.77 o 
  -2  16   7      495.90      477.00     32.70 o 
  -1  16   7     1100.83     1152.03     28.66 o 
   0  16   7      247.69      239.23     21.25 o 
   1  16   7      185.01      166.87     45.86 o 
   2  16   7       48.45       74.39     44.93 o 
   3  16   7      405.76      410.57     35.97 o 
   4  16   7      546.56      468.51     39.44 o 
   5  16   7      335.17      274.77     30.83 o 
   6  16   7      221.14      226.56     30.04 o 
   7  16   7       97.82      127.62     25.04 o 
   8  16   7      198.24      184.96     38.71 o 
   9  16   7      545.41      577.74     46.37 o 
  10  16   7       42.58       31.09     35.78 o 
 -10  17   7       91.74       85.28     44.07 o 
  -9  17   7      948.17     1008.61     70.04 o 
  -8  17   7      360.13      332.70     29.19 o 
  -7  17   7        5.50        0.15     29.20 o 
  -6  17   7      269.04      253.78     24.83 o 
  -5  17   7     2139.57     2088.36     39.79 o 
  -4  17   7     1063.99     1022.24     33.20 o 
  -3  17   7     1687.37     1688.89     34.75 o 
  -2  17   7      345.64      362.83     25.56 o 
  -1  17   7     1040.74     1010.80     26.48 o 
   0  17   7      364.12      391.02     39.17 o 
   1  17   7     1866.71     1899.72     45.85 o 
   2  17   7      112.04      141.27     34.08 o 
   3  17   7       15.77       32.35     43.32 o 
   4  17   7      213.02      203.59     36.27 o 
   5  17   7      457.20      476.27     32.74 o 
   6  17   7       10.72       35.12     29.74 o 
   7  17   7      960.91      891.61     30.80 o 
   8  17   7       35.90       65.64     31.31 o 
   9  17   7        3.63       11.03     38.31 o 
  10  17   7      344.88      305.78     67.20 o 
 -10  18   7      178.63      184.52     48.43 o 
  -9  18   7        0.63       47.82     34.45 o 
  -8  18   7      408.68      411.38     33.53 o 
  -7  18   7        9.92       46.47     26.87 o 
  -6  18   7     1723.13     1654.43     33.93 o 
  -5  18   7        5.84       11.66     25.26 o 
  -4  18   7       35.67       57.50     24.45 o 
  -3  18   7       42.16       80.40     23.74 o 
  -2  18   7     1463.02     1568.48     31.48 o 
  -1  18   7      150.92      156.54     27.67 o 
   0  18   7     1098.18     1065.82     43.43 o 
   1  18   7        0.21       -0.89     35.35 o 
   2  18   7      539.19      528.09     38.53 o 
   3  18   7       15.47       25.78     42.79 o 
   4  18   7     2324.02     2282.76     57.93 o 
   5  18   7       43.10       39.07     30.27 o 
   6  18   7       48.11       50.89     34.75 o 
   7  18   7      176.63      189.24     26.16 o 
   8  18   7     1181.56     1183.53     40.99 o 
   9  18   7       11.12       47.03     30.21 o 
  -9  19   7      510.31      516.78     46.93 o 
  -8  19   7       75.82       57.66     29.99 o 
  -7  19   7        1.65       18.92     27.43 o 
  -6  19   7      216.64      213.63     27.99 o 
  -5  19   7      620.82      533.49     27.52 o 
  -4  19   7     1089.11     1037.73     30.20 o 
  -3  19   7        8.67       39.63     26.94 o 
  -2  19   7        2.97        4.17     26.99 o 
  -1  19   7      169.61      154.98     39.08 o 
   0  19   7      705.39      652.13     40.01 o 
   1  19   7      737.31      690.47     42.77 o 
   2  19   7     1013.14      916.56     41.11 o 
   3  19   7        1.86       43.82     36.16 o 
   4  19   7       15.33       42.84     39.99 o 
   5  19   7      347.34      357.50     33.73 o 
   6  19   7     1043.79     1007.44     44.16 o 
   7  19   7      476.04      507.11     31.24 o 
   8  19   7        4.29       21.91     34.10 o 
   9  19   7       71.37       69.68     32.36 o 
  -8  20   7        0.65       22.80     31.71 o 
  -7  20   7      654.45      643.59     33.73 o 
  -6  20   7       50.67       49.66     29.22 o 
  -5  20   7      230.06      229.19     25.49 o 
  -4  20   7       18.37       47.99     26.67 o 
  -3  20   7     1060.41     1050.50     35.72 o 
  -2  20   7      321.02      343.18     37.79 o 
  -1  20   7     1458.81     1425.53     47.58 o 
   0  20   7       23.16        6.23     35.85 o 
   1  20   7       63.83       46.83     35.38 o 
   2  20   7       78.49       94.21     36.85 o 
   3  20   7     1165.70     1114.84     43.18 o 
   4  20   7       45.05       37.54     32.88 o 
   5  20   7      343.94      332.41     32.57 o 
   6  20   7       15.92       49.02     30.52 o 
   7  20   7      437.68      487.23     37.30 o 
   8  20   7       31.89       35.88     32.02 o 
  -7  21   7       37.04       71.59     34.84 o 
  -6  21   7        6.09       20.73     31.58 o 
  -5  21   7      329.29      335.26     31.30 o 
  -4  21   7      988.39      983.06     34.44 o 
  -3  21   7       38.65       55.31     29.45 o 
  -2  21   7       22.61       11.27     34.55 o 
  -1  21   7      101.24      114.23     38.72 o 
   0  21   7      769.13      827.63     42.63 o 
   1  21   7      248.56      312.13     38.60 o 
   2  21   7      473.27      516.20     39.92 o 
   3  21   7        0.46       31.53     34.21 o 
   4  21   7      217.36      230.07     38.92 o 
   5  21   7      268.67      268.58     33.79 o 
   6  21   7      743.83      681.82     40.22 o 
   7  21   7      109.41      153.67     37.25 o 
  -6  22   7      342.05      373.56     37.66 o 
  -5  22   7       84.45      105.45     35.84 o 
  -4  22   7       12.03       41.38     32.36 o 
  -3  22   7       83.09       86.12     36.70 o 
  -2  22   7     1014.83     1106.50     45.73 o 
  -1  22   7       57.58       90.48     38.95 o 
   0  22   7      221.81      226.15     38.69 o 
   1  22   7       84.88       92.44     37.14 o 
   2  22   7      407.47      428.24     37.96 o 
   3  22   7      294.85      330.51     37.42 o 
   4  22   7      384.26      417.81     39.07 o 
   5  22   7       18.82       36.34     37.05 o 
   6  22   7       36.59       47.33     35.78 o 
  -5  23   7      589.70      692.75     41.97 o 
  -4  23   7       12.70       46.38     40.75 o 
  -3  23   7       99.18      154.73     36.13 o 
  -2  23   7        6.25       14.12     42.00 o 
  -1  23   7       54.63       51.97     39.90 o 
   0  23   7       14.59       49.30     35.94 o 
   1  23   7     1211.30     1287.04     48.38 o 
   2  23   7        0.50       19.81     35.89 o 
   3  23   7       42.16       58.38     37.09 o 
   4  23   7       11.57       50.29     40.98 o 
   5  23   7      737.55      759.80     45.69 o 
  -4  24   7        5.63        6.97     39.37 o 
  -3  24   7       14.93       22.95     39.05 o 
  -2  24   7      735.50      710.39     42.76 o 
  -1  24   7      142.65      138.63     38.50 o 
   0  24   7       55.60       72.58     37.14 o 
   1  24   7       47.12       64.85     36.63 o 
   2  24   7      433.26      438.72     40.72 o 
   3  24   7      176.08      186.89     38.63 o 
   4  24   7      399.30      405.81     41.58 o 
  -1  25   7        0.03       16.23     48.06 o 
   0  25   7      248.18      270.92     44.76 o 
   1  25   7       53.42       72.06     39.20 o 
 -14   0   8      240.44      244.99     54.07 o 
 -12   0   8     1890.97     1860.77     58.78 o 
 -10   0   8     1486.89     1453.81     86.08 o 
  -8   0   8     1142.75     1129.35     30.86 o 
  -6   0   8     3628.59     3532.29    104.70 o 
  -4   0   8     1759.13     2155.94     53.10 o 
  -2   0   8    57163.93    62536.32    647.18 o 
   0   0   8     3670.35     3507.86     44.23 o 
   2   0   8      243.00      237.56     22.96 o 
   4   0   8    13722.56    14179.64    104.31 o 
   6   0   8      396.50      348.83     19.68 o 
   8   0   8     5438.27     5303.19     54.70 o 
  10   0   8      993.90     1113.83     54.36 o 
  12   0   8       84.20       49.41     48.55 o 
 -14   1   8       86.05      111.14     36.98 o 
 -13   1   8       28.59       43.52     30.99 o 
 -12   1   8        8.11       27.74     34.20 o 
 -11   1   8       88.97       50.65     28.30 o 
 -10   1   8      378.92      355.96     28.67 o 
  -9   1   8     2478.37     2414.24     67.60 o 
  -8   1   8      933.01      810.65     19.87 o 
  -7   1   8      811.03      700.18     18.63 o 
  -6   1   8       31.17       43.37     15.58 o 
  -5   1   8     3216.60     2808.48     72.97 o 
  -4   1   8     4846.24     4177.22    160.66 o 
  -3   1   8    25651.75    26583.49    695.22 o 
  -2   1   8     6533.17     6478.53    112.28 o 
  -1   1   8      119.71      116.28     17.66 o 
   0   1   8     1183.11     1043.87     30.20 o 
   1   1   8    12712.69    14876.93    157.54 o 
   2   1   8     2827.12     2440.91     59.92 o 
   3   1   8     1655.78     1557.71     44.18 o 
   4   1   8       32.50       42.02     15.76 o 
   5   1   8     3394.92     3632.53     22.89 o 
   6   1   8     1114.16     1192.45     18.20 o 
   7   1   8      289.25      264.17     15.68 o 
   8   1   8       57.22       43.09     20.51 o 
   9   1   8       15.75       13.71     22.48 o 
  10   1   8      252.62      215.33     26.20 o 
  11   1   8      989.60     1039.69     39.37 o 
  12   1   8      304.11      278.10     36.51 o 
  13   1   8       77.32       79.05     37.09 o 
 -14   2   8       53.53       44.75     39.54 o 
 -13   2   8      188.89      222.27     35.54 o 
 -12   2   8      190.88      180.21     30.35 o 
 -11   2   8     1025.38     1032.79     37.09 o 
 -10   2   8       23.58        6.73     24.96 o 
  -9   2   8       14.15       14.79     21.80 o 
  -8   2   8       91.38       87.28     16.61 o 
  -7   2   8     1757.64     1845.05     52.56 o 
  -6   2   8       16.40       29.78     16.96 o 
  -5   2   8     5036.05     4677.82    106.29 o 
  -4   2   8      300.09      383.29     16.93 o 
  -3   2   8     4385.48     4302.85     36.43 o 
  -2   2   8     3171.36     3449.58     83.55 o 
  -1   2   8    37136.11    39976.98    310.15 o 
   0   2   8      153.31       78.81     20.30 o 
   1   2   8       20.62       -1.22     16.95 o 
   2   2   8     2799.69     2767.41     55.47 o 
   3   2   8     6987.50     6603.00    139.97 o 
   4   2   8     1850.57     1726.36     27.81 o 
   5   2   8     4076.95     4224.97     53.91 o 
   6   2   8       33.42       56.26     14.10 o 
   7   2   8      206.68      231.75     14.72 o 
   8   2   8      514.47      435.45     16.67 o 
   9   2   8     1655.10     1667.11     61.41 o 
  10   2   8       12.59       45.38     25.72 o 
  11   2   8      491.42      476.34     34.16 o 
  12   2   8       31.22       63.73     43.62 o 
  13   2   8      490.94      476.44     39.40 o 
 -13   3   8        2.11       36.58     37.43 o 
 -12   3   8      103.01       94.70     30.03 o 
 -11   3   8       66.28       40.28     25.90 o 
 -10   3   8      867.44      820.23     32.63 o 
  -9   3   8        2.97       13.04     21.97 o 
  -8   3   8     2336.97     2248.29     58.28 o 
  -7   3   8      491.98      545.97     29.04 o 
  -6   3   8       48.48       80.70     15.87 o 
  -5   3   8       32.90       57.98     17.66 o 
  -4   3   8     9114.32     8615.03     54.56 o 
  -3   3   8     2665.11     2498.63     43.01 o 
  -2   3   8    10405.38    11131.96     86.36 o 
  -1   3   8       60.07       45.85      8.92 o 
   0   3   8     3696.67     3704.15     48.78 o 
   1   3   8     3710.86     3357.03    103.34 o 
   2   3   8     2712.04     2249.93     60.97 o 
   3   3   8     1137.23     1027.51     25.35 o 
   4   3   8      118.20      158.16     16.23 o 
   5   3   8       74.18      125.94     14.09 o 
   6   3   8     4221.88     4084.64     49.03 o 
   7   3   8       43.41       61.62     15.19 o 
   8   3   8      251.77      240.34     18.40 o 
   9   3   8      257.20      167.26     22.89 o 
  10   3   8      962.36      949.17     45.91 o 
  11   3   8       20.96       41.45     27.06 o 
  12   3   8      549.36      555.20     38.62 o 
  13   3   8        2.06       56.57     41.02 o 
 -13   4   8        5.93       25.96     32.44 o 
 -12   4   8      653.46      695.67     33.90 o 
 -11   4   8      472.32      378.07     32.74 o 
 -10   4   8     1702.76     1632.89     40.47 o 
  -9   4   8       76.00       77.38     22.67 o 
  -8   4   8      218.69      190.21     22.61 o 
  -7   4   8      873.62      889.29     25.66 o 
  -6   4   8     2110.62     2065.36     51.43 o 
  -5   4   8     1312.47     1236.56     22.57 o 
  -4   4   8        8.23       15.69     15.94 o 
  -3   4   8      248.09      124.35     22.19 o 
  -2   4   8     7128.18     7058.25     50.87 o 
  -1   4   8     4898.51     5434.77     38.99 o 
   0   4   8     1455.24     1674.15     26.42 o 
   1   4   8      408.58      674.68     22.15 o 
   2   4   8     3930.14     3740.43     50.17 o 
   3   4   8     1131.03      948.32     35.02 o 
   4   4   8     4254.44     4228.78     63.35 o 
   5   4   8      702.37      679.02     27.60 o 
   6   4   8      468.35      498.97     17.86 o 
   7   4   8       92.62       82.36     17.86 o 
   8   4   8      584.83      592.02     30.61 o 
   9   4   8      787.12      705.47     33.76 o 
  10   4   8      204.72      244.16     24.81 o 
  11   4   8       47.65       66.99     25.90 o 
  12   4   8        2.55       25.35     36.61 o 
  13   4   8      139.10      144.38     36.57 o 
 -13   5   8      438.37      473.00     38.22 o 
 -12   5   8        2.19       31.39     28.48 o 
 -11   5   8       27.32       41.05     32.13 o 
 -10   5   8      131.09       89.45     31.98 o 
  -9   5   8     2518.21     2518.02     58.98 o 
  -8   5   8       10.31       15.31     22.07 o 
  -7   5   8     2518.32     2526.17     52.73 o 
  -6   5   8       19.38       29.66     19.59 o 
  -5   5   8     4433.73     4620.36     52.79 o 
  -4   5   8      201.57      223.74     18.88 o 
  -3   5   8     7427.85     7155.42     38.25 o 
  -2   5   8     1379.70     1377.87     30.11 o 
  -1   5   8        9.05        7.10     20.64 o 
   0   5   8     4510.95     5555.76     61.19 o 
   1   5   8     8956.32     8361.53     51.30 o 
   2   5   8      517.68      698.84     34.35 o 
   3   5   8     1737.22     1839.54     83.76 o 
   4   5   8      100.60      138.47     13.24 o 
   5   5   8     2136.00     1887.35     22.86 o 
   6   5   8       38.25       47.62     12.63 o 
   7   5   8     1737.77     1724.13     43.68 o 
   8   5   8       21.26       39.90     24.67 o 
   9   5   8        3.33       26.12     25.72 o 
  10   5   8        9.59       36.95     27.99 o 
  11   5   8     1699.26     1672.85     48.83 o 
  12   5   8        5.43       11.53     27.09 o 
  13   5   8       33.01       54.88     33.36 o 
 -13   6   8      121.80      101.63     38.06 o 
 -12   6   8      165.33      180.74     33.20 o 
 -11   6   8      362.69      389.49     37.66 o 
 -10   6   8       75.45       85.03     37.40 o 
  -9   6   8        3.02        0.20     26.45 o 
  -8   6   8       60.43       74.96     23.47 o 
  -7   6   8      305.32      363.29     23.68 o 
  -6   6   8     2512.77     2530.56     48.32 o 
  -5   6   8      423.24      475.15     30.74 o 
  -4   6   8     1474.23     1366.54     23.53 o 
  -3   6   8     1102.29     1341.95     23.78 o 
  -2   6   8     5528.90     5863.79    158.46 o 
  -1   6   8      782.73      620.95     26.29 o 
   0   6   8     3671.64     3376.16     53.34 o 
   1   6   8     1055.71     1199.00     27.27 o 
   2   6   8     1476.54     1439.20     32.21 o 
   3   6   8      106.82      172.24     13.69 o 
   4   6   8     5994.06     6222.15     71.37 o 
   5   6   8     1565.32     1371.47     43.61 o 
   6   6   8       79.03       81.19     17.74 o 
   7   6   8        6.61       27.07     17.69 o 
   8   6   8     2125.66     2106.28     74.05 o 
   9   6   8      313.72      321.72     32.01 o 
  10   6   8      304.54      286.91     35.16 o 
  11   6   8       81.43       72.75     33.19 o 
  12   6   8       31.44       34.48     29.99 o 
  13   6   8       56.85       57.50     32.14 o 
 -13   7   8      303.54      278.77     39.64 o 
 -12   7   8      191.27      118.83     40.49 o 
 -11   7   8       75.47       47.51     36.08 o 
 -10   7   8      821.93      818.18     44.96 o 
  -9   7   8      522.17      487.97     27.81 o 
  -8   7   8     1393.32     1328.15     30.44 o 
  -7   7   8      383.43      390.51     23.49 o 
  -6   7   8       16.25       11.04     20.92 o 
  -5   7   8      776.28      818.47     24.31 o 
  -4   7   8     1795.64     1738.83     30.32 o 
  -3   7   8       12.12       14.86     23.42 o 
  -2   7   8      253.86      154.28     23.13 o 
  -1   7   8       34.44       52.58     22.99 o 
   0   7   8     3167.95     3208.09     42.86 o 
   1   7   8      817.57      656.75     24.26 o 
   2   7   8     7042.78     7445.96     76.69 o 
   3   7   8     1715.94     1813.94     20.79 o 
   4   7   8       50.94       83.06     14.07 o 
   5   7   8     1542.49     1457.02     27.70 o 
   6   7   8     3295.60     3327.34     58.62 o 
   7   7   8     1139.22     1114.92     28.03 o 
   8   7   8      967.70      879.56     42.32 o 
   9   7   8       59.05       54.12     31.29 o 
  10   7   8      370.56      390.72     46.88 o 
  11   7   8      420.84      341.24     44.33 o 
  12   7   8      457.48      436.75     41.86 o 
  13   7   8       29.57       34.17     33.03 o 
 -13   8   8        5.05       -1.72    113.91 o 
 -12   8   8        2.85       12.97     35.88 o 
 -11   8   8     1256.19     1219.77     71.59 o 
 -10   8   8       51.11       48.93     27.86 o 
  -9   8   8      588.02      573.00     28.05 o 
  -8   8   8       97.47      118.60     24.53 o 
  -7   8   8     2127.70     2192.41     39.13 o 
  -6   8   8       87.94       60.86     21.21 o 
  -5   8   8     1948.24     1970.65     31.68 o 
  -4   8   8      167.62      147.30     18.40 o 
  -3   8   8     1003.67     1111.26     31.00 o 
  -2   8   8     1073.07     1132.20     31.20 o 
  -1   8   8     1669.79     1329.66     31.45 o 
   0   8   8      367.58      317.69     24.22 o 
   1   8   8      703.29      676.21     24.67 o 
   2   8   8      237.24      246.08     17.16 o 
   3   8   8     5720.21     5636.39     42.95 o 
   4   8   8      579.58      578.82     15.09 o 
   5   8   8     3444.90     3597.14     46.42 o 
   6   8   8      269.54      341.15     21.03 o 
   7   8   8      407.16      419.10     21.64 o 
   8   8   8       25.69       33.52     25.11 o 
   9   8   8     1812.47     1644.72     45.33 o 
  10   8   8       66.61       75.85     33.78 o 
  11   8   8        0.75       15.40     33.30 o 
  12   8   8       44.30       42.16     35.79 o 
  13   8   8      352.47      326.61     44.30 o 
 -13   9   8      178.08       94.11     57.95 o 
 -12   9   8      155.29      113.70     41.78 o 
 -11   9   8        0.25       -1.31     36.82 o 
 -10   9   8      841.96      787.04     43.10 o 
  -9   9   8     1551.17     1489.95     34.37 o 
  -8   9   8      918.40     1020.29     37.11 o 
  -7   9   8       24.13       22.99     23.31 o 
  -6   9   8        0.14        4.33     21.97 o 
  -5   9   8     2543.21     2558.11     41.73 o 
  -4   9   8     4380.54     4229.03     41.84 o 
  -3   9   8     2116.05     2086.89     58.74 o 
  -2   9   8      104.16      120.30     24.38 o 
  -1   9   8      520.54      550.37     27.38 o 
   0   9   8     1073.17     1029.32     32.40 o 
   1   9   8      969.11      811.80     25.40 o 
   2   9   8     2158.71     2005.72     34.90 o 
   3   9   8       16.31       12.26     13.83 o 
   4   9   8      265.25      274.82     20.80 o 
   5   9   8      177.37      169.46     31.10 o 
   6   9   8     1087.33     1033.75     25.15 o 
   7   9   8      690.37      645.81     23.66 o 
   8   9   8      215.46      180.08     25.95 o 
   9   9   8       16.87       17.61     27.57 o 
  10   9   8      314.67      246.86     29.54 o 
  11   9   8      801.80      826.21     48.65 o 
  12   9   8       98.90       86.27     38.14 o 
 -12  10   8      608.35      574.27     67.26 o 
 -11  10   8       46.85       52.46     28.74 o 
 -10  10   8      464.07      539.77     48.67 o 
  -9  10   8       53.87       78.33     26.49 o 
  -8  10   8      695.35      689.19     31.37 o 
  -7  10   8      874.42      915.35     29.31 o 
  -6  10   8     2248.14     2285.55     37.17 o 
  -5  10   8      129.38      146.55     21.12 o 
  -4  10   8     1005.37     1102.85     33.44 o 
  -3  10   8       91.60       81.25     25.30 o 
  -2  10   8     1713.54     1749.05     40.91 o 
  -1  10   8      155.29      162.66     24.21 o 
   0  10   8     2324.04     2456.78     64.19 o 
   1  10   8      223.95      212.66     21.45 o 
   2  10   8       13.50       20.20     13.98 o 
   3  10   8      949.05      795.67     32.35 o 
   4  10   8     4240.36     4199.39     85.01 o 
   5  10   8      121.70       96.81     24.20 o 
   6  10   8       49.64       46.97     22.85 o 
   7  10   8        5.86       19.51     19.54 o 
   8  10   8     1131.60     1056.23     34.23 o 
   9  10   8      115.47       82.11     27.22 o 
  10  10   8      343.59      324.13     31.82 o 
  11  10   8       13.24       33.83     35.81 o 
  12  10   8       84.23      123.29     39.98 o 
 -12  11   8       38.47       17.66     53.63 o 
 -11  11   8        5.81        9.87     39.41 o 
 -10  11   8       42.27       47.08     31.72 o 
  -9  11   8     1655.70     1577.48     36.54 o 
  -8  11   8      334.44      233.09     27.19 o 
  -7  11   8      786.45      779.22     34.93 o 
  -6  11   8      245.25      188.74     25.43 o 
  -5  11   8      263.54      272.64     23.01 o 
  -4  11   8      276.36      242.39     28.29 o 
  -3  11   8     1059.08     1028.89     32.89 o 
  -2  11   8      799.47      765.12     30.49 o 
  -1  11   8      247.26      233.68     25.59 o 
   0  11   8      681.16      639.01     27.25 o 
   1  11   8     4389.26     4146.16     52.83 o 
   2  11   8     2057.31     2021.65     97.36 o 
   3  11   8      687.97      696.51     33.60 o 
   4  11   8       34.41       34.62     23.65 o 
   5  11   8      586.73      670.15     32.34 o 
   6  11   8      540.46      489.12     28.20 o 
   7  11   8     3139.49     3078.50     50.44 o 
   8  11   8      227.33      213.62     27.13 o 
   9  11   8        0.24       18.76     28.50 o 
  10  11   8       42.70       37.92     30.30 o 
  11  11   8      702.56      602.16     78.38 o 
  12  11   8      211.04      175.04     44.12 o 
 -12  12   8      116.89      108.61     41.00 o 
 -11  12   8      522.55      574.76     53.55 o 
 -10  12   8      400.31      393.92     36.35 o 
  -9  12   8        3.22       20.21     28.32 o 
  -8  12   8       85.40       30.83     25.97 o 
  -7  12   8     1546.20     1469.66     35.92 o 
  -6  12   8      859.24      811.58     37.73 o 
  -5  12   8     1944.79     1966.12     63.69 o 
  -4  12   8       73.90       69.21     29.49 o 
  -3  12   8      915.78     1027.83     34.27 o 
  -2  12   8      144.40      164.99     26.61 o 
  -1  12   8     1325.82     1219.97     33.88 o 
   0  12   8      362.24      375.92     26.15 o 
   1  12   8      220.09      291.35     33.38 o 
   2  12   8      141.42      129.14     19.49 o 
   3  12   8      292.74      333.94     61.76 o 
   4  12   8      709.17      822.80     48.08 o 
   5  12   8     1825.05     1750.26     50.40 o 
   6  12   8      241.52      234.75     28.22 o 
   7  12   8      549.65      499.53     29.77 o 
   8  12   8      355.69      308.62     27.98 o 
   9  12   8      630.47      605.69     44.09 o 
  10  12   8      202.55      125.22     36.34 o 
  11  12   8       71.50       84.65     34.17 o 
  12  12   8       66.33       53.39     45.30 o 
 -11  13   8        1.06       15.17     39.64 o 
 -10  13   8      624.03      558.68     42.66 o 
  -9  13   8      374.16      327.82     30.17 o 
  -8  13   8     2043.97     1962.61     40.48 o 
  -7  13   8       15.51       16.80     26.03 o 
  -6  13   8       96.45       83.27     24.22 o 
  -5  13   8      407.47      392.67     29.51 o 
  -4  13   8     4000.95     4138.73     53.30 o 
  -3  13   8      426.69      428.44     30.60 o 
  -2  13   8     1263.24     1158.10     35.07 o 
  -1  13   8       89.71       54.37     26.21 o 
   0  13   8     1552.32     1519.06     34.65 o 
   1  13   8        0.20        5.97     22.76 o 
   2  13   8     3662.99     3593.28     64.00 o 
   3  13   8      868.75      831.39     47.09 o 
   4  13   8      151.52       99.10     42.12 o 
   5  13   8      135.10       68.30     37.39 o 
   6  13   8     2514.25     2324.64     41.68 o 
   7  13   8      186.11      193.20     23.35 o 
   8  13   8      454.92      434.99     29.36 o 
   9  13   8       21.16       20.82     37.04 o 
  10  13   8      515.51      422.27     96.84 o 
  11  13   8       57.32       57.84     38.38 o 
 -11  14   8      341.00      369.12     51.18 o 
 -10  14   8       74.57       53.59     43.46 o 
  -9  14   8      167.51      148.22     33.33 o 
  -8  14   8      790.79      744.23     31.41 o 
  -7  14   8     1676.04     1476.37     36.63 o 
  -6  14   8     1984.33     1875.88     33.45 o 
  -5  14   8     1760.22     1804.56     39.04 o 
  -4  14   8      941.09      924.58     61.41 o 
  -3  14   8      426.13      451.55     33.64 o 
  -2  14   8     2310.90     2242.01     42.97 o 
  -1  14   8     1281.94     1159.23     35.24 o 
   0  14   8     1127.74     1115.14     37.71 o 
   1  14   8       12.37       46.46     43.84 o 
   2  14   8       44.43       84.52     46.38 o 
   3  14   8     2742.10     2785.15    105.54 o 
   4  14   8      739.81      694.33     45.91 o 
   5  14   8      377.06      393.56     44.79 o 
   6  14   8      280.98      268.68     28.47 o 
   7  14   8      201.65      194.06     24.13 o 
   8  14   8      425.46      391.55     30.72 o 
   9  14   8      452.40      308.45     64.34 o 
  10  14   8      168.34      101.43     36.36 o 
  11  14   8       13.99       25.42     33.89 o 
 -11  15   8        4.63       15.40     37.70 o 
 -10  15   8       61.17       21.86     39.92 o 
  -9  15   8      853.21      814.98     38.55 o 
  -8  15   8       18.68       36.05     21.99 o 
  -7  15   8       44.03       53.24     25.83 o 
  -6  15   8       30.71       32.79     25.83 o 
  -5  15   8     1500.66     1483.56     39.48 o 
  -4  15   8      135.14      131.53     32.26 o 
  -3  15   8      981.74     1002.81     36.96 o 
  -2  15   8        1.02       -6.86     41.43 o 
  -1  15   8       59.41       40.95     27.99 o 
   0  15   8        3.64        9.39     26.13 o 
   1  15   8     2288.93     2370.53     61.81 o 
   2  15   8      291.61      241.79     45.75 o 
   3  15   8     1397.77     1356.32     74.95 o 
   4  15   8      127.31      127.13     44.19 o 
   5  15   8      506.46      551.68     49.78 o 
   6  15   8      204.26      219.64     25.51 o 
   7  15   8     1224.63     1249.35     32.35 o 
   8  15   8        3.64       18.28     32.45 o 
   9  15   8        0.52       12.33     35.62 o 
  10  15   8       54.04       25.41     35.44 o 
 -10  16   8      487.58      477.19     46.50 o 
  -9  16   8       72.49       50.94     33.13 o 
  -8  16   8      255.08      259.12     27.58 o 
  -7  16   8      446.10      414.24     27.05 o 
  -6  16   8     1658.66     1632.94     37.54 o 
  -5  16   8      400.01      366.93     35.27 o 
  -4  16   8       66.33       65.77     31.23 o 
  -3  16   8       16.20        6.75     32.29 o 
  -2  16   8     1557.90     1533.44     41.00 o 
  -1  16   8     1430.00     1391.62     38.46 o 
   0  16   8     1552.06     1580.59     58.35 o 
   1  16   8       14.92        2.56     67.85 o 
   2  16   8      417.77      443.64     49.85 o 
   3  16   8      350.79      278.31     42.59 o 
   4  16   8     1269.12     1238.95     53.52 o 
   5  16   8      460.21      395.21     31.20 o 
   6  16   8      212.06      255.96     27.08 o 
   7  16   8       91.40       95.89     26.11 o 
   8  16   8      857.17      808.05     35.28 o 
   9  16   8      248.65      184.89     31.37 o 
  10  16   8      320.50      314.41     73.19 o 
 -10  17   8       67.28       87.97     42.32 o 
  -9  17   8      110.19      107.51     35.67 o 
  -8  17   8      681.48      695.44     32.77 o 
  -7  17   8      183.77      189.78     27.83 o 
  -6  17   8       36.62       26.27     24.63 o 
  -5  17   8      325.39      315.36     34.83 o 
  -4  17   8     2233.00     2299.36     48.15 o 
  -3  17   8      394.25      392.25     32.64 o 
  -2  17   8      509.46      460.21     28.75 o 
  -1  17   8       16.65        9.52     23.79 o 
   0  17   8     1122.77     1142.27     56.26 o 
   1  17   8       69.15       79.44     45.79 o 
   2  17   8     1606.79     1505.10     71.40 o 
   3  17   8       90.18       89.74     36.84 o 
   4  17   8       11.20       26.35     33.28 o 
   5  17   8       15.88        9.21     27.36 o 
   6  17   8      921.10      835.72     54.98 o 
   7  17   8       81.04      117.29     27.15 o 
   8  17   8      236.88      305.38     33.30 o 
   9  17   8       52.82       53.69     33.58 o 
  -9  18   8        4.52       24.34     35.53 o 
  -8  18   8        2.33       36.15     29.86 o 
  -7  18   8     1370.53     1233.35     46.83 o 
  -6  18   8      267.22      245.30     26.31 o 
  -5  18   8      802.38      832.91     33.18 o 
  -4  18   8      178.71      158.49     25.14 o 
  -3  18   8      171.90      192.00     25.60 o 
  -2  18   8      541.40      482.75     28.65 o 
  -1  18   8     2375.34     2225.98     90.35 o 
   0  18   8       15.51       15.58     34.01 o 
   1  18   8       85.66       76.89     38.26 o 
   2  18   8       28.38       34.84     36.83 o 
   3  18   8      690.03      681.93     41.82 o 
   4  18   8       43.56       47.42     34.59 o 
   5  18   8      178.57      199.94     30.31 o 
   6  18   8       74.19       76.27     30.27 o 
   7  18   8        1.17       34.09     28.65 o 
   8  18   8        3.86       36.24     29.22 o 
   9  18   8      991.92     1020.34     41.75 o 
  -8  19   8      121.68       85.02     30.33 o 
  -7  19   8       90.37      114.41     26.91 o 
  -6  19   8       24.65       41.83     25.77 o 
  -5  19   8       51.71       76.96     26.12 o 
  -4  19   8      808.33      857.68     29.69 o 
  -3  19   8      798.66      779.08     28.71 o 
  -2  19   8      166.45      142.39     30.36 o 
  -1  19   8       41.20       42.88     38.21 o 
   0  19   8      459.83      458.92     41.87 o 
   1  19   8     1037.57     1047.78     42.60 o 
   2  19   8      816.17      851.31     42.41 o 
   3  19   8      384.38      365.24     37.14 o 
   4  19   8       71.99       94.88     38.28 o 
   5  19   8      119.38      130.02     30.74 o 
   6  19   8     1516.12     1391.51     43.11 o 
   7  19   8      179.33      237.87     35.68 o 
   8  19   8       11.26       45.94     30.37 o 
  -8  20   8       33.93       43.56     28.54 o 
  -7  20   8        0.06       26.96     26.46 o 
  -6  20   8      680.20      698.94     30.39 o 
  -5  20   8        4.33       16.93     27.17 o 
  -4  20   8        0.77       40.01     30.98 o 
  -3  20   8      134.63      155.05     24.80 o 
  -2  20   8      693.27      650.44     50.25 o 
  -1  20   8       95.38      103.62     37.16 o 
   0  20   8      365.88      395.34     42.50 o 
   1  20   8        0.30       22.52     43.20 o 
   2  20   8      167.34      182.46     37.77 o 
   3  20   8       53.63      121.08     35.38 o 
   4  20   8     1401.31     1413.00     46.76 o 
   5  20   8        6.11       26.99     29.58 o 
   6  20   8      106.70      137.52     32.83 o 
   7  20   8       29.44       69.74     31.59 o 
  -7  21   8      290.71      297.42     27.07 o 
  -6  21   8        0.03       50.77     36.82 o 
  -5  21   8      687.97      730.61     31.43 o 
  -4  21   8        9.89       39.33     24.87 o 
  -3  21   8     1169.44     1070.98     42.65 o 
  -2  21   8       25.59       29.42     36.38 o 
  -1  21   8      152.43      173.64     38.12 o 
   0  21   8      226.05      259.64     38.27 o 
   1  21   8      466.60      492.52     41.11 o 
   2  21   8       63.77       70.53     38.12 o 
   3  21   8       42.73      116.70     38.45 o 
   4  21   8        0.33       45.70     33.51 o 
   5  21   8      433.49      442.22     43.13 o 
   6  21   8      111.19      146.60     38.55 o 
   7  21   8      567.97      605.90     42.56 o 
  -6  22   8      162.96      184.51     31.84 o 
  -5  22   8      338.72      349.10     31.74 o 
  -4  22   8       91.31       89.23     35.16 o 
  -3  22   8      155.54      167.96     36.28 o 
  -2  22   8       91.25       94.31     38.19 o 
  -1  22   8      604.78      576.73     42.47 o 
   0  22   8      431.37      478.72     42.35 o 
   1  22   8        0.90       11.07     37.96 o 
   2  22   8       89.86       89.56     39.66 o 
   3  22   8      542.82      619.53     44.30 o 
   4  22   8      225.27      210.40     37.03 o 
   5  22   8      462.78      553.40     45.98 o 
   6  22   8        6.58       29.00     40.47 o 
  -5  23   8        6.33        8.08     33.94 o 
  -4  23   8      347.83      377.46     39.24 o 
  -3  23   8       77.44      100.60     38.55 o 
  -2  23   8      272.14      256.21     40.95 o 
  -1  23   8       37.80       28.82     37.46 o 
   0  23   8      592.45      591.98     43.08 o 
   1  23   8        6.33       30.43     39.14 o 
   2  23   8      568.69      555.64     43.55 o 
   3  23   8       10.19       44.26     39.29 o 
   4  23   8        1.04       30.63     48.67 o 
  -3  24   8      132.02      107.34     36.88 o 
  -2  24   8       12.93       34.09     39.66 o 
  -1  24   8      317.98      269.41     41.29 o 
   0  24   8      207.35      225.62     42.28 o 
   1  24   8       13.74       57.97     37.66 o 
   2  24   8       17.59       73.06     40.20 o 
 -13   0   9       25.92      -14.05     41.66 o 
 -11   0   9      705.62      731.01     50.96 o 
  -9   0   9     3069.68     2700.34     55.64 o 
  -7   0   9     2346.60     2162.73     80.31 o 
  -5   0   9     4601.16     4537.58     92.82 o 
  -3   0   9       10.63       -0.67     16.00 o 
  -1   0   9    23677.23    25059.51    141.47 o 
   1   0   9      837.18      909.90     66.67 o 
   3   0   9     9245.87     8554.11     92.18 o 
   5   0   9     2231.69     2450.08     47.12 o 
   7   0   9        0.31       -7.52     31.98 o 
   9   0   9       24.51       16.07     28.97 o 
  11   0   9      251.50      205.10     50.79 o 
  13   0   9       23.23       16.83     50.20 o 
 -13   1   9      163.27      122.63     34.83 o 
 -12   1   9      124.21      138.41     31.66 o 
 -11   1   9        0.06        4.37     30.58 o 
 -10   1   9      610.69      531.05     29.43 o 
  -9   1   9     1689.91     1579.11     38.79 o 
  -8   1   9     1103.74     1030.16     25.05 o 
  -7   1   9      397.35      396.52     18.66 o 
  -6   1   9      816.95      846.40     32.30 o 
  -5   1   9      197.42      185.84     15.76 o 
  -4   1   9     8324.87     8619.50    116.24 o 
  -3   1   9    11558.29    11929.26    495.14 o 
  -2   1   9    13861.32    13465.54    152.90 o 
  -1   1   9     5467.08     5569.81     69.63 o 
   0   1   9     2060.63     1839.50     30.58 o 
   1   1   9     1307.92     1235.34     40.71 o 
   2   1   9     3422.30     2856.18    124.91 o 
   3   1   9     2908.86     2932.76    115.50 o 
   4   1   9     1116.73     1315.87     24.16 o 
   5   1   9       69.72       86.44     13.01 o 
   6   1   9     1574.66     1669.74     19.72 o 
   7   1   9     1325.70     1325.15     20.70 o 
   8   1   9      226.72      243.14     20.00 o 
   9   1   9       19.46       14.52     28.16 o 
  10   1   9       66.55       50.75     29.19 o 
  11   1   9      237.20      251.04     35.47 o 
  12   1   9      597.13      601.32     40.35 o 
  13   1   9      228.29      187.91     36.76 o 
 -13   2   9       73.06       49.44     33.52 o 
 -12   2   9       46.44       46.32     30.09 o 
 -11   2   9       14.93       27.63     29.58 o 
 -10   2   9     1262.77     1253.14     54.97 o 
  -9   2   9      413.00      375.95     20.13 o 
  -8   2   9        4.43        5.45     18.21 o 
  -7   2   9     1127.59     1023.72     42.06 o 
  -6   2   9     7028.46     6743.01    186.82 o 
  -5   2   9     1052.48     1113.36     36.27 o 
  -4   2   9     2706.81     2612.40     62.18 o 
  -3   2   9        8.06       16.75     15.71 o 
  -2   2   9     3957.08     4657.64     93.14 o 
  -1   2   9     5558.59     5747.99     62.06 o 
   0   2   9     6569.04     6182.70    114.66 o 
   1   2   9      237.56      324.13     21.42 o 
   2   2   9       22.23       35.27      9.85 o 
   3   2   9     1388.23     1280.73     56.97 o 
   4   2   9     4555.05     4744.25     88.05 o 
   5   2   9       25.75       30.67     13.73 o 
   6   2   9      807.38      815.21     17.49 o 
   7   2   9      129.03      135.62     15.95 o 
   8   2   9       43.88       42.20     16.81 o 
   9   2   9      454.11      413.94     26.19 o 
  10   2   9     1232.98     1178.56     40.53 o 
  11   2   9      153.99      127.88     32.81 o 
  12   2   9        2.42       13.40     36.57 o 
  13   2   9       84.52       73.08     36.32 o 
 -13   3   9      680.20      752.06     40.58 o 
 -12   3   9       17.95       29.92     33.10 o 
 -11   3   9       90.58       92.70     27.86 o 
 -10   3   9        6.51       17.59     27.40 o 
  -9   3   9     4037.68     3766.19     73.71 o 
  -8   3   9      400.26      399.73     19.52 o 
  -7   3   9     1317.88     1243.34     31.95 o 
  -6   3   9      512.51      496.24     26.71 o 
  -5   3   9      300.38      275.78     22.81 o 
  -4   3   9      239.61      140.03     23.06 o 
  -3   3   9    13612.74    13747.69    154.02 o 
  -2   3   9      381.79      440.89     26.57 o 
  -1   3   9        1.13        2.26      7.09 o 
   0   3   9      200.00      241.61     20.86 o 
   1   3   9     5587.23     5147.57     77.03 o 
   2   3   9     1382.78     1341.00     61.95 o 
   3   3   9     2499.93     2387.79    135.78 o 
   4   3   9      653.32      530.56     32.67 o 
   5   3   9       66.56       74.89     16.53 o 
   6   3   9      394.59      372.92     16.59 o 
   7   3   9     3425.78     3396.36     44.15 o 
   8   3   9       16.00       23.82     16.84 o 
   9   3   9        8.96       35.99     26.03 o 
  10   3   9       15.58       24.11     24.71 o 
  11   3   9      574.27      572.24     35.91 o 
  12   3   9        3.26       42.81     34.01 o 
  13   3   9      599.09      609.81     56.20 o 
 -13   4   9        1.29       27.98     35.81 o 
 -12   4   9      201.72      156.76     28.56 o 
 -11   4   9      562.22      566.92     32.50 o 
 -10   4   9     1288.84     1228.08     37.57 o 
  -9   4   9      525.38      513.07     27.51 o 
  -8   4   9      135.34      150.35     23.84 o 
  -7   4   9      814.68      821.00     45.17 o 
  -6   4   9     1252.43     1259.02     31.88 o 
  -5   4   9     2030.41     1936.38     32.59 o 
  -4   4   9        6.00       24.58     15.12 o 
  -3   4   9        3.18       -3.49     12.62 o 
  -2   4   9     1425.92     1362.40     25.28 o 
  -1   4   9     3458.34     3039.58     33.64 o 
   0   4   9     2034.94     1633.63     31.83 o 
   1   4   9      117.98       93.83     14.54 o 
   2   4   9      294.98      414.29     30.44 o 
   3   4   9     3234.16     3173.36     28.44 o 
   4   4   9     4392.63     4225.69     54.48 o 
   5   4   9     3624.55     3294.26     42.54 o 
   6   4   9     1404.21     1372.34     52.12 o 
   7   4   9       75.13       97.50     22.24 o 
   8   4   9      901.41      905.47     53.96 o 
   9   4   9      846.85      863.28     29.17 o 
  10   4   9      539.93      535.14     28.57 o 
  11   4   9       86.55      131.46     27.46 o 
  12   4   9       26.61       22.94     33.49 o 
  13   4   9      134.49      201.27     49.82 o 
 -13   5   9        8.80       46.94     35.45 o 
 -12   5   9      169.55      199.38     31.87 o 
 -11   5   9      261.02      306.03     40.37 o 
 -10   5   9      503.03      523.65     48.38 o 
  -9   5   9        0.60       24.23     24.14 o 
  -8   5   9     4459.08     4327.83     52.53 o 
  -7   5   9      134.18      128.34     26.18 o 
  -6   5   9       31.66       26.93     19.40 o 
  -5   5   9      119.68      149.30     19.31 o 
  -4   5   9     7163.36     6985.29     94.65 o 
  -3   5   9      785.73      929.93     24.99 o 
  -2   5   9     3112.93     3078.56     28.40 o 
  -1   5   9       96.16      205.61     24.64 o 
   0   5   9      372.15      366.01     25.04 o 
   1   5   9      188.40      186.00     22.65 o 
   2   5   9     5747.93     5581.16     74.62 o 
   3   5   9       74.87       79.44     13.06 o 
   4   5   9      138.54      120.00     13.14 o 
   5   5   9      186.71      177.44     13.90 o 
   6   5   9     2409.59     2203.89     46.47 o 
   7   5   9       15.33       18.63     21.21 o 
   8   5   9      366.66      342.55     31.53 o 
   9   5   9        0.11       43.89     36.67 o 
  10   5   9      151.05      144.40     27.44 o 
  11   5   9        4.56       45.64     26.85 o 
  12   5   9      797.48      875.99     50.12 o 
  13   5   9        6.93       66.63     39.06 o 
 -13   6   9       12.82        5.49     42.47 o 
 -12   6   9       88.04       84.61     32.14 o 
 -11   6   9     1273.79     1386.02     49.29 o 
 -10   6   9      265.35      265.28     56.83 o 
  -9   6   9      464.96      446.46     33.58 o 
  -8   6   9      162.57      166.49     28.60 o 
  -7   6   9     1491.12     1492.39     46.08 o 
  -6   6   9     2610.35     2751.31     70.78 o 
  -5   6   9     3770.63     3846.08     60.15 o 
  -4   6   9      682.27      644.68     24.22 o 
  -3   6   9        0.27        5.82     14.84 o 
  -2   6   9     1060.70      956.60     30.32 o 
  -1   6   9     5738.11     5790.02     57.05 o 
   0   6   9     1645.05     1779.83     33.14 o 
   1   6   9     1385.92     1110.00     28.62 o 
   2   6   9     1077.49     1232.00     20.92 o 
   3   6   9     2317.67     2326.04     73.37 o 
   4   6   9     2352.15     2391.48     57.67 o 
   5   6   9     2176.21     1983.53     34.01 o 
   6   6   9      125.90      111.64     18.42 o 
   7   6   9       10.20       21.40     17.42 o 
   8   6   9        9.38       36.03     30.62 o 
   9   6   9     1813.09     1654.28    149.82 o 
  10   6   9      517.20      475.70     36.84 o 
  11   6   9      190.01      189.49     29.44 o 
  12   6   9       59.90       63.97     31.79 o 
  13   6   9      297.22      326.07     45.18 o 
 -13   7   9      579.66      614.25     46.26 o 
 -12   7   9      420.90      455.36    107.66 o 
 -11   7   9       87.48       81.48     38.70 o 
 -10   7   9        4.34        4.27     36.22 o 
  -9   7   9     1306.50     1189.43     38.04 o 
  -8   7   9     1556.33     1517.38     46.63 o 
  -7   7   9     2479.85     2531.09     64.89 o 
  -6   7   9      319.46      281.66     22.82 o 
  -5   7   9      159.82      139.84     19.01 o 
  -4   7   9      230.17      251.08     18.86 o 
  -3   7   9     5096.66     4841.52     60.55 o 
  -2   7   9        2.52       21.46     25.65 o 
  -1   7   9       67.96       77.41     23.87 o 
   0   7   9       39.82       19.46     22.84 o 
   1   7   9     4538.82     4429.64     80.85 o 
   2   7   9     3231.93     3299.65     37.71 o 
   3   7   9      931.12      979.80     30.51 o 
   4   7   9      337.33      310.91     41.57 o 
   5   7   9     1004.97      995.07     29.38 o 
   6   7   9      258.05      207.84     19.34 o 
   7   7   9     1825.99     1781.18     49.08 o 
   8   7   9      184.73      160.41     25.23 o 
   9   7   9       61.45       65.08     30.97 o 
  10   7   9       89.33       95.96     33.70 o 
  11   7   9      300.48      281.98     39.99 o 
  12   7   9       82.32       99.92     32.64 o 
 -12   8   9      862.73      763.01     50.83 o 
 -11   8   9        3.72       18.79     38.97 o 
 -10   8   9      898.22      955.41     47.42 o 
  -9   8   9       49.51       43.85     24.11 o 
  -8   8   9       84.40       71.34     23.83 o 
  -7   8   9      357.38      355.22     27.07 o 
  -6   8   9     3207.95     3308.77     40.56 o 
  -5   8   9        2.48        8.11     20.64 o 
  -4   8   9      113.68       98.15     18.99 o 
  -3   8   9      436.44      467.87     32.57 o 
  -2   8   9      521.78      467.10     34.79 o 
  -1   8   9        1.44       24.95     27.35 o 
   0   8   9     4605.49     4688.85     89.52 o 
   1   8   9        0.60        8.00     24.07 o 
   2   8   9       32.80       35.71     22.00 o 
   3   8   9       10.21       17.17     13.57 o 
   4   8   9     5850.95     5927.37    108.18 o 
   5   8   9       29.96       38.80     20.25 o 
   6   8   9      255.13      239.04     21.15 o 
   7   8   9        7.36       20.03     18.82 o 
   8   8   9     1103.21     1030.14     51.20 o 
   9   8   9       32.76       14.17     31.82 o 
  10   8   9     1316.11     1301.39     63.38 o 
  11   8   9       30.21       39.17     34.43 o 
  12   8   9       24.33       53.95     36.52 o 
 -12   9   9      210.87      212.47     43.39 o 
 -11   9   9       62.06       41.24     39.87 o 
 -10   9   9      115.10       95.81     29.21 o 
  -9   9   9      623.00      688.06     30.16 o 
  -8   9   9     1406.73     1345.77     34.85 o 
  -7   9   9     1065.97      932.55     30.47 o 
  -6   9   9       25.76       14.66     23.18 o 
  -5   9   9      743.74      753.13     27.27 o 
  -4   9   9      925.34      894.43     24.35 o 
  -3   9   9     1159.85     1107.79     34.35 o 
  -2   9   9     1384.97     1415.17     34.34 o 
  -1   9   9       70.89      104.08     25.24 o 
   0   9   9        1.90       -5.90     25.58 o 
   1   9   9     2648.09     2621.56     63.56 o 
   2   9   9     1924.83     1810.81     40.78 o 
   3   9   9      403.29      412.40     18.34 o 
   4   9   9      807.43      838.80     40.94 o 
   5   9   9       89.50       97.61     23.28 o 
   6   9   9     3154.54     3148.90     59.37 o 
   7   9   9      665.04      544.92     23.89 o 
   8   9   9      187.21      187.63     26.34 o 
   9   9   9       70.76       91.33     28.63 o 
  10   9   9       35.32       41.88     34.13 o 
  11   9   9      279.11      251.45     36.48 o 
  12   9   9      603.05      582.07     45.44 o 
 -12  10   9       49.97       88.70     65.33 o 
 -11  10   9      697.64      703.77     49.53 o 
 -10  10   9       14.10       14.28     27.20 o 
  -9  10   9      358.46      342.67     28.68 o 
  -8  10   9      104.36       92.72     25.49 o 
  -7  10   9     2643.35     2829.06     54.13 o 
  -6  10   9        0.36       14.11     24.24 o 
  -5  10   9     2080.70     2038.31     33.94 o 
  -4  10   9        8.26        4.09     25.97 o 
  -3  10   9       18.32       35.58     25.59 o 
  -2  10   9       22.29       30.15     26.11 o 
  -1  10   9     5758.53     5586.02    167.27 o 
   0  10   9        9.94        6.79     25.60 o 
   1  10   9      559.40      545.74     25.48 o 
   2  10   9        0.92       19.41     15.63 o 
   3  10   9      447.16      430.74     37.90 o 
   4  10   9       87.78      118.41     21.09 o 
   5  10   9     1892.54     1888.01     38.32 o 
   6  10   9       29.14       54.20     19.62 o 
   7  10   9       16.80       23.80     19.92 o 
   8  10   9       35.84       20.21     25.16 o 
   9  10   9     2527.13     2422.17     56.86 o 
  10  10   9        3.18       -7.17     33.39 o 
  11  10   9      265.91      258.01     47.97 o 
  12  10   9       59.46       84.08     41.80 o 
 -12  11   9      477.58      386.46    243.44 o 
 -11  11   9       15.64       27.99     32.53 o 
 -10  11   9       72.27       64.60     28.23 o 
  -9  11   9       98.07       91.03     26.02 o 
  -8  11   9     2077.39     1955.16     46.95 o 
  -7  11   9      193.35      182.38     27.31 o 
  -6  11   9       20.96       21.63     23.67 o 
  -5  11   9       66.06       64.58     22.08 o 
  -4  11   9      798.45      715.65     35.12 o 
  -3  11   9     1600.70     1509.15     44.03 o 
  -2  11   9        9.72       27.01     26.74 o 
  -1  11   9      844.41      827.27     48.15 o 
   0  11   9      110.71      146.19     25.19 o 
   1  11   9      453.60      468.69     18.64 o 
   2  11   9     2960.48     2694.51     54.66 o 
   3  11   9      498.78      437.35     34.99 o 
   4  11   9      135.00      130.91     31.24 o 
   5  11   9        1.07       17.69     30.69 o 
   6  11   9     3986.10     3892.87     79.29 o 
   7  11   9      114.89      123.28     22.00 o 
   8  11   9      301.74      287.22     31.64 o 
   9  11   9       42.30       30.01     25.97 o 
  10  11   9       51.22       40.47     27.50 o 
  11  11   9       43.39       78.58     47.66 o 
 -11  12   9      305.20      319.34     45.82 o 
 -10  12   9     1189.44     1065.49     71.26 o 
  -9  12   9      140.13      100.61     26.65 o 
  -8  12   9      194.52      199.33     26.26 o 
  -7  12   9       20.58       17.07     26.12 o 
  -6  12   9     2175.52     2153.39     70.43 o 
  -5  12   9      388.22      365.05     24.78 o 
  -4  12   9      104.29      124.10     31.21 o 
  -3  12   9       50.17       32.11     30.04 o 
  -2  12   9      101.45      120.47     28.11 o 
  -1  12   9     1860.64     1793.94     38.31 o 
   0  12   9     4769.11     4688.98     64.94 o 
   1  12   9        5.34       16.04     22.30 o 
   2  12   9      241.23      219.91     43.18 o 
   3  12   9       96.07      114.93     43.34 o 
   4  12   9     3717.36     3599.28     65.72 o 
   5  12   9     1028.62     1048.08     35.82 o 
   6  12   9       79.06      112.39     26.17 o 
   7  12   9        0.15       -1.38     23.24 o 
   8  12   9      922.93      851.09     51.08 o 
   9  12   9      225.44      182.74     41.68 o 
  10  12   9      786.28      605.59    117.01 o 
  11  12   9       11.80       35.11     37.32 o 
 -11  13   9       15.37       35.31     42.90 o 
 -10  13   9       44.32       60.30     41.93 o 
  -9  13   9      865.93      798.79     33.98 o 
  -8  13   9        0.19        5.79     27.68 o 
  -7  13   9      872.71      853.63     35.28 o 
  -6  13   9        9.09       13.66     25.19 o 
  -5  13   9     1068.22     1159.49     34.63 o 
  -4  13   9        1.27       11.67     34.35 o 
  -3  13   9     3431.14     3357.29     48.92 o 
  -2  13   9      122.22      114.31     29.67 o 
  -1  13   9       67.09       66.19     27.80 o 
   0  13   9      611.24      577.23     30.27 o 
   1  13   9     1631.44     1611.87     53.14 o 
   2  13   9      328.82      407.04     48.24 o 
   3  13   9     2153.84     2033.56     83.53 o 
   4  13   9       28.13       94.91     41.14 o 
   5  13   9      158.19      184.38     29.51 o 
   6  13   9       16.30       41.47     28.05 o 
   7  13   9     1066.00     1011.96     33.74 o 
   8  13   9       57.38       49.16     25.46 o 
   9  13   9       78.46       68.27     36.19 o 
  10  13   9        0.29       21.20     36.72 o 
  11  13   9      494.91      495.73     40.18 o 
 -11  14   9      163.11      118.35     44.71 o 
 -10  14   9      147.89      133.76     44.05 o 
  -9  14   9      123.70       92.94     26.44 o 
  -8  14   9        5.52        6.02     36.67 o 
  -7  14   9      983.29      930.81     34.80 o 
  -6  14   9      731.81      672.92     27.53 o 
  -5  14   9     1299.81     1379.72     36.31 o 
  -4  14   9      128.96      121.45     33.37 o 
  -3  14   9       76.81       84.82     30.41 o 
  -2  14   9      221.83      246.59     53.34 o 
  -1  14   9     1417.17     1346.00     37.20 o 
   0  14   9     1342.69     1289.55     35.97 o 
   1  14   9     2201.89     2135.57     59.64 o 
   2  14   9       22.46        5.42     41.95 o 
   3  14   9       16.69       85.37     45.79 o 
   4  14   9     1927.10     1692.70     57.94 o 
   5  14   9      874.99      957.62     50.58 o 
   6  14   9        2.72       30.69     27.68 o 
   7  14   9       84.66       74.64     22.14 o 
   8  14   9      156.30      146.56     30.94 o 
   9  14   9      242.62      158.41     35.10 o 
  10  14   9      198.99      156.74     35.67 o 
 -10  15   9       72.19       77.39     44.19 o 
  -9  15   9        9.58       15.56     41.65 o 
  -8  15   9      688.43      583.82     30.52 o 
  -7  15   9       25.50       31.41     27.99 o 
  -6  15   9      336.38      339.05     27.83 o 
  -5  15   9       49.76       42.86     28.09 o 
  -4  15   9      957.01      924.20     38.74 o 
  -3  15   9       89.15       78.75     32.47 o 
  -2  15   9     2175.97     2091.29     43.48 o 
  -1  15   9        7.12      -12.03     32.14 o 
   0  15   9      734.45      714.32     53.45 o 
   1  15   9      201.67      202.47     45.44 o 
   2  15   9     5111.89     4961.65     78.29 o 
   3  15   9       27.52       71.56     44.44 o 
   4  15   9      412.14      418.03     45.42 o 
   5  15   9      546.60      489.50     45.14 o 
   6  15   9     1373.20     1412.75     42.18 o 
   7  15   9      156.62      137.84     24.08 o 
   8  15   9      549.60      517.25     33.06 o 
   9  15   9       26.38       50.79     36.05 o 
  10  15   9      133.99      145.68     40.09 o 
 -10  16   9      127.47       92.57     42.65 o 
  -9  16   9       58.67       80.89     34.35 o 
  -8  16   9       61.29       50.90     26.19 o 
  -7  16   9      192.55      139.87     27.44 o 
  -6  16   9      409.30      427.58     28.55 o 
  -5  16   9      622.27      639.81     32.93 o 
  -4  16   9      735.40      687.09     38.98 o 
  -3  16   9      131.93       90.60     34.41 o 
  -2  16   9       92.79      119.91     30.73 o 
  -1  16   9     1414.00     1377.78     38.86 o 
   0  16   9     1217.69     1241.58     58.09 o 
   1  16   9      549.48      534.53     49.99 o 
   2  16   9       56.99       76.60     48.11 o 
   3  16   9      368.63      369.47     43.66 o 
   4  16   9        1.00       34.46     42.33 o 
   5  16   9     1371.23     1377.96     54.28 o 
   6  16   9        0.27       20.68     26.66 o 
   7  16   9      109.55       75.75     25.57 o 
   8  16   9      127.97      130.13     29.91 o 
   9  16   9      459.97      373.72     38.45 o 
  -9  17   9      543.09      530.30     39.03 o 
  -8  17   9      140.41      168.73     29.10 o 
  -7  17   9      368.11      366.60     27.92 o 
  -6  17   9       54.01       16.85     27.92 o 
  -5  17   9      285.88      298.99     31.95 o 
  -4  17   9      771.43      755.21     39.43 o 
  -3  17   9     1365.68     1250.07     41.18 o 
  -2  17   9      276.34      265.44     33.83 o 
  -1  17   9      196.06      180.05     50.07 o 
   0  17   9        0.54       52.36     71.48 o 
   1  17   9     1243.41     1178.15     55.40 o 
   2  17   9      956.49      982.20     70.34 o 
   3  17   9     1024.17      992.93     53.68 o 
   4  17   9       18.93       18.86     44.32 o 
   5  17   9      128.81      154.27     31.64 o 
   6  17   9      131.89      121.55     28.14 o 
   7  17   9     1424.61     1349.98     34.15 o 
   8  17   9       94.67      108.99     31.11 o 
   9  17   9       43.14       37.75     36.53 o 
  -9  18   9       27.50       56.52     33.36 o 
  -8  18   9        2.94       21.78     28.07 o 
  -7  18   9      105.86      115.07     28.32 o 
  -6  18   9     1052.50     1013.18     31.31 o 
  -5  18   9       19.96       45.16     33.55 o 
  -4  18   9      630.24      594.56     42.41 o 
  -3  18   9       21.94       40.29     33.10 o 
  -2  18   9     1774.41     1645.97     45.91 o 
  -1  18   9       50.66       69.18     50.01 o 
   0  18   9     1502.62     1417.15     60.37 o 
   1  18   9      111.09       68.03     50.13 o 
   2  18   9        2.81       11.03     45.42 o 
   3  18   9        6.09       17.56     38.68 o 
   4  18   9     1789.87     1597.44     45.21 o 
   5  18   9        2.21       35.32     50.22 o 
   6  18   9      227.79      312.19     31.22 o 
   7  18   9      111.62      127.09     31.97 o 
   8  18   9      444.26      494.37     37.76 o 
  -8  19   9      118.44      120.29     30.81 o 
  -7  19   9      106.70      163.33     29.13 o 
  -6  19   9        0.30        0.46     30.98 o 
  -5  19   9       90.46      113.77     29.31 o 
  -4  19   9      480.44      472.47     27.71 o 
  -3  19   9      125.80      137.96     26.58 o 
  -2  19   9      959.70      996.47     56.91 o 
  -1  19   9       78.76       72.17     45.52 o 
   0  19   9      128.94      109.12     39.44 o 
   1  19   9      777.75      796.93     43.75 o 
   2  19   9      940.05      999.80     46.10 o 
   3  19   9       60.56       92.72     36.25 o 
   4  19   9       54.76       54.63     35.28 o 
   5  19   9      106.58      121.54     32.78 o 
   6  19   9      431.37      437.16     35.96 o 
   7  19   9      493.56      541.75     36.12 o 
   8  19   9      246.68      213.50     34.98 o 
  -7  20   9      300.80      306.37     28.39 o 
  -6  20   9      158.77      162.99     26.40 o 
  -5  20   9      865.19      842.88     32.11 o 
  -4  20   9        0.03       16.59     29.73 o 
  -3  20   9        3.84       28.19     36.83 o 
  -2  20   9       97.81      121.72     38.32 o 
  -1  20   9      728.64      716.41     42.08 o 
   0  20   9        0.17       19.14     35.54 o 
   1  20   9      269.05      300.73     38.58 o 
   2  20   9       66.83       62.01     39.13 o 
   3  20   9      634.21      627.43     43.65 o 
   4  20   9      278.88      298.08     35.79 o 
   5  20   9      541.13      565.41     38.74 o 
   6  20   9        7.52       38.38     33.03 o 
   7  20   9       37.89       47.65     33.06 o 
  -6  21   9       69.39       79.45     28.24 o 
  -5  21   9        3.63       35.82     32.04 o 
  -4  21   9      369.90      369.66     41.72 o 
  -3  21   9       13.40       51.24     35.00 o 
  -2  21   9      547.72      601.06     44.52 o 
  -1  21   9       48.74       28.25     48.99 o 
   0  21   9       75.72       92.16     41.12 o 
   1  21   9       12.84       16.95     40.64 o 
   2  21   9     1187.23     1226.88     46.81 o 
   3  21   9      212.42      238.10     36.84 o 
   4  21   9        2.39       49.64     36.92 o 
   5  21   9       87.07       77.26     35.42 o 
   6  21   9      285.15      305.90     38.82 o 
  -5  22   9      147.28      202.55     34.56 o 
  -4  22   9      386.71      367.15     43.02 o 
  -3  22   9        0.03        9.97     35.04 o 
  -2  22   9      450.47      460.14     41.85 o 
  -1  22   9      167.58      185.77     43.34 o 
   0  22   9      523.47      568.52     46.32 o 
   1  22   9        3.73       27.02     33.83 o 
   2  22   9       18.67       43.73     38.98 o 
   3  22   9      304.29      337.71     40.20 o 
   4  22   9      326.24      377.62     38.42 o 
   5  22   9      222.16      319.28     44.62 o 
  -3  23   9      463.49      460.52     39.35 o 
  -2  23   9       22.32       62.59     41.82 o 
  -1  23   9       90.20      103.00     41.31 o 
   0  23   9        0.21       34.33     51.67 o 
   1  23   9      712.92      743.30     55.80 o 
   2  23   9        4.14       68.36     42.20 o 
   3  23   9      313.87      369.89     44.95 o 
 -12   0  10      432.25      459.12     85.67 o 
 -10   0  10     1885.39     1781.73     54.34 o 
  -8   0  10       16.87       10.83     31.87 o 
  -6   0  10      166.54      193.72     24.57 o 
  -4   0  10     3036.11     2863.97     67.60 o 
  -2   0  10     1032.72     1134.31     41.04 o 
   0   0  10    11510.38    10842.47    241.15 o 
   2   0  10      475.71      468.11     32.28 o 
   4   0  10     4594.18     4463.50    100.20 o 
   6   0  10     3191.16     3267.62     39.52 o 
   8   0  10     1051.01      994.75     33.56 o 
  10   0  10     1875.72     1979.47     70.51 o 
  12   0  10        4.27        8.11     82.59 o 
 -13   1  10      170.25      223.39     33.46 o 
 -12   1  10       91.47       85.70     30.96 o 
 -11   1  10      718.79      699.70     41.47 o 
 -10   1  10       95.24       89.53     29.43 o 
  -9   1  10     1077.06     1017.07     39.37 o 
  -8   1  10     1386.72     1325.52     40.57 o 
  -7   1  10     4818.03     4619.08    157.09 o 
  -6   1  10      209.37      185.16     18.47 o 
  -5   1  10     2119.88     2045.30    141.36 o 
  -4   1  10       45.58       40.41     11.47 o 
  -3   1  10     4521.42     4511.84    253.44 o 
  -2   1  10     2455.32     2857.13     61.45 o 
  -1   1  10     1107.32     1035.28     47.33 o 
   0   1  10       59.35       41.02     17.55 o 
   1   1  10     1011.11      875.42     42.50 o 
   2   1  10     2273.87     2562.80     70.61 o 
   3   1  10     1830.78     1869.63     67.33 o 
   4   1  10       37.17       39.31     12.21 o 
   5   1  10       58.18       39.94     13.32 o 
   6   1  10      127.05      142.64     14.44 o 
   7   1  10      252.53      240.31     16.55 o 
   8   1  10      402.58      380.26     23.63 o 
   9   1  10      659.59      593.98     26.87 o 
  10   1  10       59.74       57.27     28.95 o 
  11   1  10      350.39      392.67     34.50 o 
  12   1  10      252.82      252.34     34.76 o 
  13   1  10      322.52      307.41     42.36 o 
 -13   2  10        4.92       -0.92     38.65 o 
 -12   2  10       26.68       42.15     29.79 o 
 -11   2  10      887.13      864.71     35.27 o 
 -10   2  10      432.26      379.97     37.01 o 
  -9   2  10     1238.66     1166.55     36.16 o 
  -8   2  10       60.58       66.30     18.53 o 
  -7   2  10        6.17       14.17     19.07 o 
  -6   2  10      404.33      382.33     17.14 o 
  -5   2  10    12497.53    11712.37    582.96 o 
  -4   2  10      607.47      443.37     30.68 o 
  -3   2  10      366.13      330.69     31.35 o 
  -2   2  10      427.66      372.92     44.20 o 
  -1   2  10    16065.54    15411.28    109.91 o 
   0   2  10      143.58       58.29     20.80 o 
   1   2  10     2198.98     2263.13     58.06 o 
   2   2  10        1.72        5.80      8.11 o 
   3   2  10      306.24      264.54     18.31 o 
   4   2  10      582.87      578.63     16.96 o 
   5   2  10     4909.48     4924.74     59.12 o 
   6   2  10      610.82      576.56     17.68 o 
   7   2  10      277.76      264.52     16.58 o 
   8   2  10      127.80      122.83     18.61 o 
   9   2  10     1003.20      884.91     34.85 o 
  10   2  10      313.45      228.62     29.02 o 
  11   2  10      570.11      491.75     47.72 o 
  12   2  10        6.25       18.81     32.27 o 
 -13   3  10       37.88       39.63     36.87 o 
 -12   3  10      758.18      766.50     36.23 o 
 -11   3  10       55.28       66.08     33.92 o 
 -10   3  10        0.15        8.53     29.11 o 
  -9   3  10      135.76      127.06     23.40 o 
  -8   3  10     4988.73     4663.25    136.96 o 
  -7   3  10       35.05       26.04     17.68 o 
  -6   3  10      463.06      465.92     21.98 o 
  -5   3  10       83.14      122.17     25.07 o 
  -4   3  10      691.67      709.82     24.30 o 
  -3   3  10      118.39       79.99     16.31 o 
  -2   3  10    14108.38    13310.18     82.88 o 
  -1   3  10        3.14       15.43     15.18 o 
   0   3  10        9.77       34.57     12.01 o 
   1   3  10      255.81      375.30     22.51 o 
   2   3  10     6205.39     6096.90     89.24 o 
   3   3  10       31.25       28.37     18.65 o 
   4   3  10      219.16      207.26     22.20 o 
   5   3  10      552.73      556.88     30.91 o 
   6   3  10      290.71      274.54     20.43 o 
   7   3  10      280.01      264.38     18.78 o 
   8   3  10     2093.54     2006.82     39.19 o 
   9   3  10      131.03      137.46     24.19 o 
  10   3  10       63.04       67.58     26.01 o 
  11   3  10       21.11       52.12     32.15 o 
  12   3  10      861.22      853.69     40.13 o 
 -13   4  10      297.95      269.49     33.29 o 
 -12   4  10      509.52      528.05     48.28 o 
 -11   4  10      656.22      626.20     31.95 o 
 -10   4  10     1305.90     1219.90     50.61 o 
  -9   4  10      426.53      372.23     28.17 o 
  -8   4  10      331.15      300.87     28.12 o 
  -7   4  10       14.97       29.31     28.04 o 
  -6   4  10      794.15      796.42     41.90 o 
  -5   4  10     1572.13     1654.30     32.27 o 
  -4   4  10     1064.14      913.59     28.30 o 
  -3   4  10        6.14       21.68     12.61 o 
  -2   4  10      713.96      533.06     32.51 o 
  -1   4  10     2672.10     2282.66    109.98 o 
   0   4  10     6426.01     6231.36    106.63 o 
   1   4  10      314.14      272.98     19.42 o 
   2   4  10      183.46      124.52     12.82 o 
   3   4  10       50.70       48.71     10.52 o 
   4   4  10     2445.81     2570.23     76.36 o 
   5   4  10     2128.19     2008.51     36.09 o 
   6   4  10      991.36      996.97     29.86 o 
   7   4  10       44.84       51.19     21.94 o 
   8   4  10      517.65      458.38     26.24 o 
   9   4  10       18.70       28.73     23.04 o 
  10   4  10      423.51      498.63     30.89 o 
  11   4  10      411.33      420.79     34.40 o 
  12   4  10      189.25      209.20     35.82 o 
 -13   5  10      533.38      548.73     60.90 o 
 -12   5  10      131.27      120.56     35.82 o 
 -11   5  10      215.06      181.18     32.52 o 
 -10   5  10       14.13       20.15     38.57 o 
  -9   5  10     1151.94     1219.08     54.08 o 
  -8   5  10       37.42       37.23     28.75 o 
  -7   5  10     4202.81     4192.14     53.33 o 
  -6   5  10      353.74      362.17     29.04 o 
  -5   5  10        0.19       -2.05     19.39 o 
  -4   5  10        0.51        2.16     16.68 o 
  -3   5  10     6554.15     6547.47     63.35 o 
  -2   5  10       72.25       44.72     12.54 o 
  -1   5  10     2759.04     2531.04     55.81 o 
   0   5  10        0.03       37.08     25.22 o 
   1   5  10     3776.68     3685.03    132.06 o 
   2   5  10       61.76       78.46     10.80 o 
   3   5  10     1762.91     1853.68     25.68 o 
   4   5  10      457.63      464.23     21.39 o 
   5   5  10      126.53       89.55     14.09 o 
   6   5  10      152.46      133.12     22.87 o 
   7   5  10     3166.71     3263.49     74.52 o 
   8   5  10        6.88        4.47     29.12 o 
   9   5  10      268.90      260.60     38.66 o 
  10   5  10        0.12       30.95     36.44 o 
  11   5  10      504.57      510.83     35.21 o 
  12   5  10       25.97       49.57     39.48 o 
 -12   6  10        9.64       50.54     43.88 o 
 -11   6  10      186.38      132.72     35.06 o 
 -10   6  10     1598.21     1613.30    123.49 o 
  -9   6  10      560.70      560.68     34.80 o 
  -8   6  10       41.30       38.59     27.65 o 
  -7   6  10      183.28      180.31     24.08 o 
  -6   6  10     3919.78     3923.33     56.69 o 
  -5   6  10     2405.45     2356.69     32.94 o 
  -4   6  10     2007.44     2095.69     27.80 o 
  -3   6  10       42.54       25.58     14.99 o 
  -2   6  10      191.57      189.34     17.01 o 
  -1   6  10     1342.53     1414.49     33.97 o 
   0   6  10     3014.64     3140.30     45.51 o 
   1   6  10       32.17       12.31     23.56 o 
   2   6  10      489.21      482.59     21.55 o 
   3   6  10        1.51        6.76     12.92 o 
   4   6  10       20.80       20.94     14.18 o 
   5   6  10     1256.74     1153.11     28.08 o 
   6   6  10     1192.30     1119.55     25.45 o 
   7   6  10       54.91       57.69     22.94 o 
   8   6  10       36.74       54.84     30.95 o 
   9   6  10      309.08      322.49     38.72 o 
  10   6  10     1400.91     1329.53     73.92 o 
  11   6  10      205.44      199.71     36.58 o 
  12   6  10       58.44       57.71     39.94 o 
 -12   7  10      371.92      392.05     38.76 o 
 -11   7  10       18.20       53.90     39.51 o 
 -10   7  10       41.55       24.75     38.11 o 
  -9   7  10      183.94      139.67     32.13 o 
  -8   7  10     4217.83     4170.59     73.46 o 
  -7   7  10      608.17      624.35     27.60 o 
  -6   7  10      672.47      646.59     25.58 o 
  -5   7  10      217.05      219.88     20.39 o 
  -4   7  10      396.74      374.04     19.94 o 
  -3   7  10     1238.33     1163.40     30.17 o 
  -2   7  10     3109.93     3099.12     64.35 o 
  -1   7  10      223.72      231.61     26.35 o 
   0   7  10      338.87      391.79     28.10 o 
   1   7  10      399.56      411.31     26.55 o 
   2   7  10     2791.76     2581.89     35.59 o 
   3   7  10      281.20      288.75     16.59 o 
   4   7  10      372.66      380.79     18.56 o 
   5   7  10      540.64      535.75     26.14 o 
   6   7  10      953.61      872.87     31.06 o 
   7   7  10      495.50      507.07     25.06 o 
   8   7  10     2087.00     2188.11     50.78 o 
   9   7  10      206.99      201.04     38.57 o 
  10   7  10      252.60      215.24     37.39 o 
  11   7  10        0.14       41.95     39.28 o 
  12   7  10      529.70      570.56     37.21 o 
 -12   8  10      182.43      250.61     47.59 o 
 -11   8  10      803.78      897.59     96.96 o 
 -10   8  10        0.84       10.48     39.56 o 
  -9   8  10     1070.05      986.69     37.18 o 
  -8   8  10        6.86       23.43     24.22 o 
  -7   8  10      542.58      550.62     36.14 o 
  -6   8  10        4.92        1.68     21.37 o 
  -5   8  10     1831.96     1848.96     60.98 o 
  -4   8  10     1833.45     1852.44     40.30 o 
  -3   8  10       48.99       69.12     19.89 o 
  -2   8  10       36.85       50.46     27.82 o 
  -1   8  10     1168.16     1232.53     34.62 o 
   0   8  10      163.70      163.45     26.37 o 
   1   8  10     1157.48     1088.75     52.88 o 
   2   8  10     1833.50     1715.65     78.80 o 
   3   8  10      488.49      451.59     18.59 o 
   4   8  10      435.42      448.11     33.09 o 
   5   8  10     4886.46     4520.84    126.06 o 
   6   8  10        8.14       35.57     20.31 o 
   7   8  10        1.18        8.86     18.28 o 
   8   8  10      601.30      560.05     29.93 o 
   9   8  10      665.30      617.94     38.44 o 
  10   8  10       16.34        3.76     43.39 o 
  11   8  10      570.71      643.15     44.73 o 
  12   8  10       70.31       61.30     34.61 o 
 -12   9  10      138.33      139.02     44.42 o 
 -11   9  10       59.71       69.66     42.16 o 
 -10   9  10       55.26       79.61     40.01 o 
  -9   9  10      450.98      491.53     30.42 o 
  -8   9  10     1257.76     1201.88     51.47 o 
  -7   9  10      835.56      899.96     31.88 o 
  -6   9  10      254.32      264.54     24.69 o 
  -5   9  10       39.35       49.26     21.15 o 
  -4   9  10      979.01     1002.63     31.24 o 
  -3   9  10     1659.87     1626.82     37.97 o 
  -2   9  10     2989.70     2860.51     44.36 o 
  -1   9  10     1880.50     1919.47     37.85 o 
   0   9  10       48.14       33.01     25.29 o 
   1   9  10     1337.06     1392.74     32.62 o 
   2   9  10      688.67      742.11     37.55 o 
   3   9  10      499.62      456.58     21.60 o 
   4   9  10      848.00      851.73     30.30 o 
   5   9  10      174.62      119.16     24.05 o 
   6   9  10      489.45      473.29     23.29 o 
   7   9  10     1456.71     1462.07     48.21 o 
   8   9  10     1632.82     1509.67     52.18 o 
   9   9  10      341.38      377.89     31.40 o 
  10   9  10       85.80       61.04     44.42 o 
  11   9  10      517.08      596.13     45.53 o 
  12   9  10      225.76      241.98     45.91 o 
 -12  10  10      125.79      110.09     43.65 o 
 -11  10  10       13.03       -6.17     41.36 o 
 -10  10  10      832.97      833.21     37.48 o 
  -9  10  10       30.79       33.04     25.33 o 
  -8  10  10        2.96       13.52     25.28 o 
  -7  10  10      429.39      362.76     27.84 o 
  -6  10  10     3265.73     3292.70     78.94 o 
  -5  10  10       80.46       72.26     21.52 o 
  -4  10  10     2469.60     2355.22     40.24 o 
  -3  10  10      204.53      191.80     30.71 o 
  -2  10  10      997.41      985.39     34.55 o 
  -1  10  10       25.52       44.28     26.12 o 
   0  10  10     1544.94     1426.28     34.93 o 
   1  10  10      197.12      198.10     24.73 o 
   2  10  10      802.28      704.99     22.07 o 
   3  10  10      543.47      605.52     29.70 o 
   4  10  10     2954.09     2800.59     42.92 o 
   5  10  10       84.15       75.37     30.34 o 
   6  10  10     1719.13     1628.96     30.17 o 
   7  10  10        2.64       20.82     20.94 o 
   8  10  10      222.50      231.59     28.42 o 
   9  10  10      148.06      136.38     29.38 o 
  10  10  10      720.97      684.11     43.28 o 
  11  10  10        7.12       30.19     37.85 o 
 -11  11  10       63.38       27.66     41.17 o 
 -10  11  10      162.25      187.68     32.65 o 
  -9  11  10      257.21      251.72     27.42 o 
  -8  11  10      865.52      857.15     31.79 o 
  -7  11  10     1613.22     1605.47     38.71 o 
  -6  11  10      122.41      100.67     25.11 o 
  -5  11  10      236.22      213.14     22.68 o 
  -4  11  10      632.19      573.46     34.79 o 
  -3  11  10     4593.99     4506.06     54.89 o 
  -2  11  10      973.56      957.41     52.16 o 
  -1  11  10      114.32      130.86     28.35 o 
   0  11  10        6.10       28.92     31.15 o 
   1  11  10     2048.83     2007.60     67.05 o 
   2  11  10     1976.82     1929.34     75.36 o 
   3  11  10     2733.81     2601.84     68.83 o 
   4  11  10      113.55      195.33     26.77 o 
   5  11  10      673.59      676.89     31.98 o 
   6  11  10       22.29       44.21     23.01 o 
   7  11  10     1086.76     1028.86     36.57 o 
   8  11  10      352.28      352.00     33.34 o 
   9  11  10      105.65       97.84     33.10 o 
  10  11  10       23.02       38.82     39.52 o 
  11  11  10      198.39      164.38     50.90 o 
 -11  12  10      830.31      853.30     73.54 o 
 -10  12  10       78.72       52.94     30.30 o 
  -9  12  10       21.07       33.42     25.47 o 
  -8  12  10       14.80       38.75     26.05 o 
  -7  12  10      467.75      458.34     29.69 o 
  -6  12  10      183.72      168.45     26.73 o 
  -5  12  10     2716.00     2650.14     45.98 o 
  -4  12  10        9.49        6.80     32.04 o 
  -3  12  10       92.87      104.34     30.24 o 
  -2  12  10        2.44       10.96     26.97 o 
  -1  12  10     1470.61     1325.62     36.52 o 
   0  12  10     1311.12     1368.08     35.79 o 
   1  12  10      391.45      353.02     26.42 o 
   2  12  10        6.81       43.23     43.21 o 
   3  12  10        5.79       -5.37     42.91 o 
   4  12  10     3970.78     3805.29    145.17 o 
   5  12  10      737.79      751.75     33.42 o 
   6  12  10      163.73      175.99     26.83 o 
   7  12  10       41.13       51.35     25.31 o 
   8  12  10      159.35      149.01     31.21 o 
   9  12  10      392.25      431.65     36.76 o 
  10  12  10      119.17      117.86     35.88 o 
  11  12  10      420.67      360.16     57.21 o 
 -11  13  10      209.78      169.47     54.74 o 
 -10  13  10       19.43       17.45     29.42 o 
  -9  13  10       26.04       27.51     26.68 o 
  -8  13  10      860.02      832.49     33.69 o 
  -7  13  10      169.77      152.49     27.17 o 
  -6  13  10       81.77       73.44     26.54 o 
  -5  13  10       30.24       27.35     22.49 o 
  -4  13  10     1373.02     1348.43     42.55 o 
  -3  13  10      158.88      152.41     33.34 o 
  -2  13  10     1481.84     1537.66     56.70 o 
  -1  13  10      682.43      616.24     50.81 o 
   0  13  10        2.84        5.84     27.34 o 
   1  13  10      343.08      314.73     50.29 o 
   2  13  10     4041.87     3991.59     73.83 o 
   3  13  10       69.30       94.60     40.47 o 
   4  13  10      643.50      735.98     48.97 o 
   5  13  10      166.45      169.97     30.18 o 
   6  13  10      729.53      769.22     31.17 o 
   7  13  10      248.75      217.87     28.87 o 
   8  13  10     1308.09     1275.70     45.95 o 
   9  13  10        7.69       24.67     33.39 o 
  10  13  10      120.65       89.92     35.93 o 
 -10  14  10      279.97      295.12     45.26 o 
  -9  14  10       95.84       80.03     29.14 o 
  -8  14  10       17.25       29.91     25.64 o 
  -7  14  10        5.56        1.64     30.50 o 
  -6  14  10      906.81      927.59     30.72 o 
  -5  14  10     1197.46     1185.43     48.72 o 
  -4  14  10      839.63      737.88     36.31 o 
  -3  14  10       34.56       43.24     31.60 o 
  -2  14  10      949.99      940.28     37.18 o 
  -1  14  10     1783.00     1697.53     53.11 o 
   0  14  10     1422.25     1364.43     37.76 o 
   1  14  10     1590.23     1559.92     56.67 o 
   2  14  10      104.47      115.82     45.41 o 
   3  14  10     1110.52     1154.75     55.06 o 
   4  14  10      351.25      364.28     47.90 o 
   5  14  10     1368.02     1312.22     43.33 o 
   6  14  10      971.28      986.29     34.30 o 
   7  14  10       23.01       42.29     25.91 o 
   8  14  10       62.96       86.16     29.00 o 
   9  14  10      524.12      482.11     42.20 o 
  10  14  10      297.35      277.34     43.72 o 
 -10  15  10       93.11      112.34     37.80 o 
  -9  15  10      186.42      152.03     41.29 o 
  -8  15  10       27.28       32.45     30.49 o 
  -7  15  10      354.39      377.77     30.63 o 
  -6  15  10        0.41       12.51     24.96 o 
  -5  15  10       24.30        8.52     32.83 o 
  -4  15  10        0.07        4.96     41.81 o 
  -3  15  10     1510.07     1482.03     42.18 o 
  -2  15  10      107.03      134.17     31.05 o 
  -1  15  10      512.97      470.69     33.72 o 
   0  15  10      253.40      251.28     46.37 o 
   1  15  10      657.38      655.17     52.73 o 
   2  15  10      353.19      354.70     50.45 o 
   3  15  10     1953.34     1892.66     68.76 o 
   4  15  10        3.23       26.97     42.38 o 
   5  15  10       16.75       26.26     30.16 o 
   6  15  10       92.61      121.54     29.36 o 
   7  15  10      868.73      863.45     35.52 o 
   8  15  10        0.66       17.73     35.52 o 
   9  15  10       77.70       75.48     37.86 o 
  -9  16  10       33.06       12.59     35.87 o 
  -8  16  10        0.21       31.76     36.97 o 
  -7  16  10      207.81      183.02     28.82 o 
  -6  16  10      454.50      442.43     26.98 o 
  -5  16  10      217.77      245.04     31.54 o 
  -4  16  10      754.36      742.11     39.01 o 
  -3  16  10      786.00      803.14     38.26 o 
  -2  16  10        3.50       35.80     62.88 o 
  -1  16  10      228.26      215.33     47.27 o 
   0  16  10     5234.26     5037.25     82.28 o 
   1  16  10      143.05      198.94     50.22 o 
   2  16  10      104.64      141.34     49.69 o 
   3  16  10        0.52       12.29     40.85 o 
   4  16  10     2113.22     2085.67     79.24 o 
   5  16  10      181.63      209.22     47.41 o 
   6  16  10      470.11      521.19     46.44 o 
   7  16  10        2.37       19.70     26.85 o 
   8  16  10      426.43      394.74     34.16 o 
   9  16  10       92.58      110.66     38.47 o 
  -9  17  10        8.77       13.53     42.95 o 
  -8  17  10      501.59      500.77     32.47 o 
  -7  17  10       49.19       70.47     28.73 o 
  -6  17  10       75.73       99.24     25.12 o 
  -5  17  10        0.45       -2.58     55.52 o 
  -4  17  10      214.92      200.56     33.96 o 
  -3  17  10     1105.42     1005.34     46.31 o 
  -2  17  10     1117.45     1127.37     49.85 o 
  -1  17  10        5.98      -15.83     60.71 o 
   0  17  10        9.97       -2.37     48.25 o 
   1  17  10       14.02        7.06     46.45 o 
   2  17  10      717.23      762.91     55.70 o 
   3  17  10     1256.90     1166.02     61.96 o 
   4  17  10      492.05      550.37     53.18 o 
   5  17  10        0.61       35.33     44.40 o 
   6  17  10      465.57      453.80     29.27 o 
   7  17  10      267.89      241.99     24.59 o 
   8  17  10      333.89      291.66     35.40 o 
  -8  18  10        2.47        6.05     30.69 o 
  -7  18  10      169.35      149.14     28.47 o 
  -6  18  10      126.02      131.11     27.89 o 
  -5  18  10      781.08      779.08     35.32 o 
  -4  18  10      205.94      191.87     35.47 o 
  -3  18  10      274.16      311.36     34.12 o 
  -2  18  10        5.08       33.52     47.21 o 
  -1  18  10     1582.61     1534.14     60.65 o 
   0  18  10       10.45       75.02     50.76 o 
   1  18  10     1004.61     1024.29     52.37 o 
   2  18  10       81.43       98.45     45.82 o 
   3  18  10      363.81      372.42     49.58 o 
   4  18  10       84.73      139.38     48.36 o 
   5  18  10      916.52      963.66     44.77 o 
   6  18  10      103.41      114.76     27.26 o 
   7  18  10      195.83      214.46     30.95 o 
   8  18  10        0.09        6.90     33.53 o 
  -7  19  10      291.07      264.69     30.44 o 
  -6  19  10      264.83      223.43     28.60 o 
  -5  19  10       49.44       84.74     32.82 o 
  -4  19  10      159.08      205.03     37.54 o 
  -3  19  10      269.94      299.12     45.04 o 
  -2  19  10      703.04      806.20     53.70 o 
  -1  19  10      228.05      209.61     47.95 o 
   0  19  10        0.07       20.04     43.32 o 
   1  19  10      446.91      366.83     53.82 o 
   2  19  10      833.10      864.08     55.97 o 
   3  19  10      193.89      242.22     40.52 o 
   4  19  10      142.86      176.44     33.69 o 
   5  19  10       43.89       74.85     32.37 o 
   6  19  10      647.89      716.16     40.90 o 
   7  19  10      101.34      124.51     31.98 o 
  -6  20  10      339.14      307.92     30.62 o 
  -5  20  10        1.72       20.37     27.52 o 
  -4  20  10      699.71      700.34     43.04 o 
  -3  20  10        7.07        9.95     37.41 o 
  -2  20  10       16.77       33.17     38.33 o 
  -1  20  10       94.72      107.57     37.61 o 
   0  20  10     1483.11     1471.15     50.84 o 
   1  20  10       29.23       23.28     34.54 o 
   2  20  10        1.46       23.23     38.22 o 
   3  20  10        4.30       21.63     43.95 o 
   4  20  10      616.97      613.87     43.36 o 
   5  20  10        2.30       21.20     34.60 o 
   6  20  10      263.27      283.22     35.47 o 
  -5  21  10        3.02        5.78     32.75 o 
  -4  21  10        0.19       48.34     48.26 o 
  -3  21  10      955.86      904.86     43.38 o 
  -2  21  10       44.85       64.57     37.94 o 
  -1  21  10       66.63       24.89     39.49 o 
   0  21  10       33.63       26.99     45.43 o 
   1  21  10      164.24      182.09     39.27 o 
   2  21  10       22.94       31.69     38.96 o 
   3  21  10      545.65      517.99     42.27 o 
   4  21  10       49.93       67.30     35.41 o 
   5  21  10       15.17       24.49     34.33 o 
  -4  22  10       44.79      100.99     40.65 o 
  -3  22  10        7.01       24.73     32.40 o 
  -2  22  10        0.17       32.11     47.51 o 
  -1  22  10      347.22      337.56     45.40 o 
   0  22  10      548.93      558.36     43.24 o 
   1  22  10      309.62      346.81     44.26 o 
   2  22  10       18.53        2.08     46.22 o 
   3  22  10       60.90       68.05     37.33 o 
   4  22  10       48.01       49.58     38.60 o 
  -2  23  10      518.05      513.61     42.25 o 
  -1  23  10       34.00       13.62     39.56 o 
   0  23  10       18.10       18.19     46.62 o 
   1  23  10        0.91       10.07     38.80 o 
 -11   0  11      228.90      223.13     45.75 o 
  -9   0  11     3232.22     3056.32     60.29 o 
  -7   0  11      228.18      200.05     29.70 o 
  -5   0  11       51.38       35.72     21.89 o 
  -3   0  11      229.38      316.48     28.62 o 
  -1   0  11     1924.59     1821.65     38.69 o 
   1   0  11     6685.22     7213.22     70.97 o 
   3   0  11     1356.63     1460.16     88.87 o 
   5   0  11     2338.60     2144.20     66.49 o 
   7   0  11     2418.98     2422.86     36.29 o 
   9   0  11      185.94      117.20     37.96 o 
  11   0  11      649.02      682.06     53.97 o 
 -12   1  11     1136.59     1099.02     67.67 o 
 -11   1  11       95.38       73.22     29.27 o 
 -10   1  11        0.12       11.87     30.51 o 
  -9   1  11       58.71       57.46     20.56 o 
  -8   1  11      975.97      894.63     51.03 o 
  -7   1  11     2662.12     2387.58    183.41 o 
  -6   1  11     1812.12     1449.16    155.54 o 
  -5   1  11      204.70      179.19     15.80 o 
  -4   1  11      595.63      604.29     27.80 o 
  -3   1  11     2016.52     1940.08     34.12 o 
  -2   1  11     4768.32     4803.31    114.75 o 
  -1   1  11     2253.46     2313.23     59.20 o 
   0   1  11       52.86       44.94     18.00 o 
   1   1  11      151.37      199.03     21.30 o 
   2   1  11     1327.62     1403.09     39.18 o 
   3   1  11     1743.81     1761.71     55.82 o 
   4   1  11     2920.62     2790.35     85.14 o 
   5   1  11      541.81      536.46     19.37 o 
   6   1  11       80.30      130.19     15.54 o 
   7   1  11     1783.92     1745.51     23.06 o 
   8   1  11     2109.83     1926.07     53.29 o 
   9   1  11      413.62      342.04     27.84 o 
  10   1  11        0.34       24.56     29.85 o 
  11   1  11       52.25       86.88     33.27 o 
  12   1  11      327.03      333.26     35.82 o 
 -12   2  11        0.51       40.75     31.56 o 
 -11   2  11       11.19       20.96     31.37 o 
 -10   2  11     1754.46     1534.37    141.58 o 
  -9   2  11      959.23      868.37     31.60 o 
  -8   2  11        2.15        9.25     18.48 o 
  -7   2  11       61.12       56.23     18.59 o 
  -6   2  11     1909.81     1751.43    118.40 o 
  -5   2  11     1407.14     1350.11     32.49 o 
  -4   2  11     1264.83      839.07     96.93 o 
  -3   2  11      129.34       92.50     16.75 o 
  -2   2  11        0.26       13.08     17.08 o 
  -1   2  11       11.11        8.84     20.32 o 
   0   2  11     2058.31     2005.85     41.31 o 
   1   2  11      563.06      546.06     25.13 o 
   2   2  11     1360.82     1351.67     25.65 o 
   3   2  11      265.79      251.76     16.87 o 
   4   2  11       28.34        4.82     14.68 o 
   5   2  11       13.47       27.27     15.82 o 
   6   2  11     7330.97     7143.43     80.06 o 
   7   2  11       18.82       38.80     20.78 o 
   8   2  11       14.57       30.35     19.52 o 
   9   2  11       31.83       37.33     25.75 o 
  10   2  11     1210.92     1189.56     42.21 o 
  11   2  11       72.55       60.68     30.50 o 
  12   2  11       53.68       92.45     35.49 o 
 -12   3  11       18.47       30.64     32.61 o 
 -11   3  11      594.62      601.02     33.63 o 
 -10   3  11      409.71      361.05     31.01 o 
  -9   3  11       33.55       43.47     21.07 o 
  -8   3  11      887.97      771.45     27.36 o 
  -7   3  11     5545.71     5406.02    116.45 o 
  -6   3  11      653.21      615.22     39.24 o 
  -5   3  11       14.26       -1.48     18.94 o 
  -4   3  11     3599.97     3493.13     91.18 o 
  -3   3  11     3523.64     2545.14    323.14 o 
  -2   3  11      450.25      457.50     21.08 o 
  -1   3  11     1516.10     1358.81     62.49 o 
   0   3  11       63.38       41.19     22.20 o 
   1   3  11      379.15      479.75     24.40 o 
   2   3  11      988.56     1110.21     27.67 o 
   3   3  11     2814.38     2506.64     96.46 o 
   4   3  11      848.28      897.97     36.14 o 
   5   3  11       47.02       42.12     16.61 o 
   6   3  11      604.46      628.44     29.21 o 
   7   3  11      548.72      535.46     23.63 o 
   8   3  11      328.70      366.68     24.24 o 
   9   3  11      496.88      472.50     25.47 o 
  10   3  11       61.47       66.53     30.26 o 
  11   3  11      211.60      212.18     31.96 o 
  12   3  11       88.03       77.66     32.83 o 
 -12   4  11      125.77      133.75     31.81 o 
 -11   4  11      213.41      228.48     30.70 o 
 -10   4  11      914.24      879.86     52.91 o 
  -9   4  11     1114.75     1038.75     57.79 o 
  -8   4  11     1118.37     1044.53     63.41 o 
  -7   4  11       51.86       78.24     29.67 o 
  -6   4  11       68.48       84.83     24.00 o 
  -5   4  11      472.21      495.27     28.08 o 
  -4   4  11      969.66      904.83     30.31 o 
  -3   4  11     3226.86     3070.46     49.64 o 
  -2   4  11      490.00      489.26     23.58 o 
  -1   4  11     1536.99     1528.05     32.13 o 
   0   4  11     2363.84     2591.19     44.91 o 
   1   4  11     1705.86     1695.70     32.23 o 
   2   4  11      111.91       84.85     21.52 o 
   3   4  11      303.73      274.93     20.29 o 
   4   4  11     1302.88     1284.37     38.10 o 
   5   4  11     1984.51     1992.00     61.12 o 
   6   4  11      360.65      421.87     29.71 o 
   7   4  11      670.50      651.86     27.78 o 
   8   4  11        3.76       24.13     29.02 o 
   9   4  11      896.16      805.42     33.49 o 
  10   4  11      328.61      356.37     37.90 o 
  11   4  11      348.78      348.49     47.57 o 
  12   4  11       47.08       45.35     39.36 o 
 -12   5  11      588.84      556.53     47.04 o 
 -11   5  11      170.55      135.16     33.32 o 
 -10   5  11       27.81       23.17     30.96 o 
  -9   5  11        5.11       22.75     25.14 o 
  -8   5  11     2500.56     2447.51     47.74 o 
  -7   5  11       17.52       12.55     28.74 o 
  -6   5  11     2835.12     2901.87     48.57 o 
  -5   5  11      116.07      149.87     30.21 o 
  -4   5  11     1614.43     1646.07     30.02 o 
  -3   5  11      186.98      133.71     18.94 o 
  -2   5  11     2358.83     2151.19     47.83 o 
  -1   5  11        6.36       18.58     20.61 o 
   0   5  11      306.98      256.28     27.92 o 
   1   5  11        7.41       16.33     24.56 o 
   2   5  11      242.26      159.05     17.59 o 
   3   5  11       76.45       64.12     13.77 o 
   4   5  11     1428.10     1358.09     27.69 o 
   5   5  11      751.90      762.30     33.36 o 
   6   5  11     1374.47     1368.96     41.35 o 
   7   5  11      285.44      292.10     28.10 o 
   8   5  11     1567.13     1516.74     72.62 o 
   9   5  11       27.95       49.53     28.66 o 
  10   5  11       84.01      108.32     32.49 o 
  11   5  11       87.84       39.98     38.76 o 
  12   5  11      582.65      508.51     62.10 o 
 -12   6  11       15.28       -2.30     40.27 o 
 -11   6  11      161.01      171.31     33.76 o 
 -10   6  11      389.24      394.12     41.46 o 
  -9   6  11     2767.21     2612.53     44.78 o 
  -8   6  11       45.53       63.22     29.96 o 
  -7   6  11      464.17      482.72     34.76 o 
  -6   6  11      286.48      254.38     22.61 o 
  -5   6  11     4449.72     4499.42     48.25 o 
  -4   6  11      587.08      678.79     23.25 o 
  -3   6  11      483.53      442.78     30.19 o 
  -2   6  11       79.44       34.57     14.37 o 
  -1   6  11     2255.11     2292.86     60.28 o 
   0   6  11     1717.69     1515.72     35.22 o 
   1   6  11     2089.82     2057.24    101.86 o 
   2   6  11        5.06        6.66     12.03 o 
   3   6  11       43.41       20.09     13.81 o 
   4   6  11        0.91       19.30     14.87 o 
   5   6  11     1717.32     1555.89     29.73 o 
   6   6  11     3216.76     3203.06     56.03 o 
   7   6  11      160.30      202.76     27.08 o 
   8   6  11      155.70      211.47     37.29 o 
   9   6  11      827.38      808.94     42.28 o 
  10   6  11      242.62      211.67     32.03 o 
  11   6  11      473.01      441.29     32.09 o 
  12   6  11        3.20       40.65     52.83 o 
 -12   7  11      169.89      126.64     37.27 o 
 -11   7  11       65.93       42.98     43.78 o 
 -10   7  11       16.92       19.89     37.44 o 
  -9   7  11       52.48       64.97     28.23 o 
  -8   7  11      190.78      158.78     30.42 o 
  -7   7  11     3687.48     3679.43     94.74 o 
  -6   7  11        1.18        5.33     21.48 o 
  -5   7  11       12.40       -9.42     21.01 o 
  -4   7  11      367.47      341.04     20.85 o 
  -3   7  11     1035.68     1185.90     25.94 o 
  -2   7  11      661.58      606.57     20.67 o 
  -1   7  11     2376.55     2381.51     42.26 o 
   0   7  11      102.54      127.04     27.71 o 
   1   7  11       73.56       69.76     25.69 o 
   2   7  11       32.03       26.61     13.73 o 
   3   7  11     3485.96     3094.12    111.66 o 
   4   7  11      364.05      305.63     17.49 o 
   5   7  11        1.14       11.40     19.48 o 
   6   7  11       62.03       89.97     27.77 o 
   7   7  11     1222.24     1293.91     59.32 o 
   8   7  11      140.95      194.25     37.44 o 
   9   7  11      642.43      637.90     42.15 o 
  10   7  11        1.89        3.20     48.27 o 
  11   7  11        7.20       11.55     36.11 o 
 -12   8  11       43.18       47.57     34.24 o 
 -11   8  11      123.87      132.01     50.26 o 
 -10   8  11     1224.35     1267.17     56.91 o 
  -9   8  11       43.44       37.82     30.92 o 
  -8   8  11      639.93      603.75     29.00 o 
  -7   8  11       37.60       49.96     24.72 o 
  -6   8  11      790.98      730.22     28.20 o 
  -5   8  11      687.30      742.22     27.65 o 
  -4   8  11     5057.76     5125.52     90.87 o 
  -3   8  11      693.90      747.71     24.29 o 
  -2   8  11      108.85      142.00     29.51 o 
  -1   8  11      445.53      438.47     30.48 o 
   0   8  11     4796.47     4750.23    126.94 o 
   1   8  11        7.98       17.26     28.27 o 
   2   8  11       24.01       23.18     15.39 o 
   3   8  11       31.37       34.81     15.98 o 
   4   8  11     1648.38     1454.43     37.99 o 
   5   8  11       23.69       27.53     21.08 o 
   6   8  11     2045.99     2079.49     34.45 o 
   7   8  11       84.87      139.80     21.05 o 
   8   8  11      644.43      586.75     39.42 o 
   9   8  11      104.18       87.86     36.10 o 
  10   8  11      603.90      667.27     47.16 o 
  11   8  11        4.87       49.97     39.03 o 
 -11   9  11      210.84      231.62     49.24 o 
 -10   9  11        4.39       11.02     42.17 o 
  -9   9  11      130.66      119.54     26.38 o 
  -8   9  11      220.32      251.80     26.71 o 
  -7   9  11     2283.94     2071.30     55.33 o 
  -6   9  11     2555.97     2520.06     55.02 o 
  -5   9  11        0.46       14.60     22.52 o 
  -4   9  11      294.98      308.40     21.94 o 
  -3   9  11      777.66      766.88     25.91 o 
  -2   9  11      527.75      539.26     37.27 o 
  -1   9  11     1702.72     1620.28     39.55 o 
   0   9  11      285.19      235.46     28.74 o 
   1   9  11      744.28      705.78     30.52 o 
   2   9  11     1008.53      888.15     30.36 o 
   3   9  11     1850.68     1669.44     33.35 o 
   4   9  11     1893.41     1836.33    109.20 o 
   5   9  11        9.12       35.93     20.78 o 
   6   9  11     1960.31     1789.16     30.03 o 
   7   9  11      403.16      454.85     24.15 o 
   8   9  11      598.66      556.88     29.88 o 
   9   9  11      118.34      127.58     39.75 o 
  10   9  11        5.39       15.67     38.59 o 
  11   9  11       71.48       40.36     38.89 o 
 -11  10  11      202.40      169.98     51.46 o 
 -10  10  11       15.55       50.19     43.73 o 
  -9  10  11     1854.03     1885.23     42.03 o 
  -8  10  11        1.35       25.46     25.37 o 
  -7  10  11       45.02       42.77     25.01 o 
  -6  10  11       25.08        9.55     25.27 o 
  -5  10  11     6549.09     6544.46     52.66 o 
  -4  10  11      853.99      780.56     25.84 o 
  -3  10  11      418.59      372.75     32.88 o 
  -2  10  11      167.19      198.03     30.35 o 
  -1  10  11     2487.36     2545.04     83.75 o 
   0  10  11        2.68      -12.31     30.08 o 
   1  10  11     1984.44     1819.78     69.80 o 
   2  10  11       40.69       56.55     26.52 o 
   3  10  11      409.90      400.76     26.64 o 
   4  10  11       39.43       30.14     23.05 o 
   5  10  11     1852.71     1788.88     40.36 o 
   6  10  11       79.25      110.61     22.42 o 
   7  10  11      315.82      305.41     22.13 o 
   8  10  11       59.46       59.80     24.61 o 
   9  10  11      730.89      696.14     47.42 o 
  10  10  11        8.98       26.89     71.93 o 
  11  10  11      627.81      546.32     83.13 o 
 -11  11  11       29.83       49.53     42.71 o 
 -10  11  11       62.99       87.31     34.47 o 
  -9  11  11        7.79       44.87     34.45 o 
  -8  11  11      399.39      364.16     28.86 o 
  -7  11  11      149.11      110.55     25.12 o 
  -6  11  11     1091.86     1059.81     41.42 o 
  -5  11  11        0.03        7.70     21.27 o 
  -4  11  11      428.96      422.98     24.60 o 
  -3  11  11      311.50      272.60     33.49 o 
  -2  11  11     2537.17     2496.24     95.33 o 
  -1  11  11       56.20       95.63     28.71 o 
   0  11  11        6.02       14.06     30.06 o 
   1  11  11      182.35      172.40     27.37 o 
   2  11  11     1687.78     1573.83     58.06 o 
   3  11  11      373.60      395.47     48.11 o 
   4  11  11     2363.13     2356.40    102.34 o 
   5  11  11      806.47      664.23     43.55 o 
   6  11  11      636.26      696.85     44.66 o 
   7  11  11       72.32      115.72     25.77 o 
   8  11  11      550.01      614.89     37.21 o 
   9  11  11      195.86      220.89     36.86 o 
  10  11  11        0.75       25.54     67.88 o 
 -10  12  11      661.23      640.52     40.61 o 
  -9  12  11        0.35       12.05     28.71 o 
  -8  12  11      510.04      444.16     30.92 o 
  -7  12  11       54.15       32.72     26.40 o 
  -6  12  11      737.08      727.71     31.32 o 
  -5  12  11      300.59      283.50     24.41 o 
  -4  12  11     2371.96     2315.61     54.76 o 
  -3  12  11       93.19       96.84     30.39 o 
  -2  12  11        1.09       12.47     33.84 o 
  -1  12  11      104.05      122.37     30.72 o 
   0  12  11     4303.97     4065.79     89.81 o 
   1  12  11      990.53      997.42     55.45 o 
   2  12  11      689.03      699.67     49.23 o 
   3  12  11      175.91      188.46     48.79 o 
   4  12  11      970.78     1053.47     36.05 o 
   5  12  11      571.44      569.98     37.36 o 
   6  12  11      716.09      714.30     31.74 o 
   7  12  11       87.86       88.30     23.78 o 
   8  12  11      198.24      172.51     35.28 o 
   9  12  11        9.03       12.76     40.95 o 
  10  12  11      504.36      419.01     37.93 o 
 -10  13  11       35.32       33.60     32.28 o 
  -9  13  11      173.22      170.59     27.04 o 
  -8  13  11        0.04       13.10     24.91 o 
  -7  13  11      985.48      945.61     35.08 o 
  -6  13  11       42.76        9.17     26.41 o 
  -5  13  11      129.22      134.93     23.38 o 
  -4  13  11       20.46       32.81     31.78 o 
  -3  13  11     2883.21     2924.35     51.05 o 
  -2  13  11        0.71        5.18     35.38 o 
  -1  13  11     1495.57     1455.28     47.88 o 
   0  13  11       61.58       74.00     29.52 o 
   1  13  11     1108.48     1096.46     55.45 o 
   2  13  11       67.41      102.16     49.43 o 
   3  13  11     3034.74     3038.28    122.75 o 
   4  13  11      157.75      202.24     29.94 o 
   5  13  11      196.50      193.00     29.15 o 
   6  13  11        9.52       48.04     26.39 o 
   7  13  11     1280.23     1267.85     52.06 o 
   8  13  11       12.60       35.81     35.91 o 
   9  13  11      403.96      389.65     40.80 o 
  10  13  11       97.15      140.32     37.12 o 
 -10  14  11       87.00       72.22     42.37 o 
  -9  14  11      704.43      684.00     35.97 o 
  -8  14  11        0.26       10.62     30.25 o 
  -7  14  11        7.30        1.25     30.02 o 
  -6  14  11      203.40      169.70     25.83 o 
  -5  14  11      474.00      474.71     27.07 o 
  -4  14  11      587.01      538.22     37.38 o 
  -3  14  11      168.03      189.30     32.79 o 
  -2  14  11      112.28      145.60     33.03 o 
  -1  14  11      984.67      948.47     36.28 o 
   0  14  11      449.10      459.71     51.22 o 
   1  14  11     1363.94     1351.43     83.73 o 
   2  14  11     1670.26     1628.26     61.54 o 
   3  14  11       21.79       63.77     43.82 o 
   4  14  11      878.29      870.65     48.99 o 
   5  14  11      891.52      908.38     37.56 o 
   6  14  11      970.23      912.56     36.98 o 
   7  14  11      163.85      178.95     27.72 o 
   8  14  11      132.78      139.24     36.83 o 
   9  14  11      161.72      183.38     37.91 o 
  -9  15  11       58.40       54.79     26.74 o 
  -8  15  11      436.14      389.82     32.35 o 
  -7  15  11        2.14       20.38     35.39 o 
  -6  15  11      441.32      394.28     28.47 o 
  -5  15  11       28.60       22.75     24.90 o 
  -4  15  11      189.67      156.88     34.23 o 
  -3  15  11      167.81      173.85     34.63 o 
  -2  15  11     3412.73     3255.06     66.47 o 
  -1  15  11      541.62      500.58     41.46 o 
   0  15  11        1.17       26.80     66.61 o 
   1  15  11      425.40      431.22     56.12 o 
   2  15  11     3816.17     3606.84     94.31 o 
   3  15  11      150.85      133.90     46.21 o 
   4  15  11     1365.08     1452.13     98.63 o 
   5  15  11      175.30      210.99     30.51 o 
   6  15  11      178.76      208.32     27.63 o 
   7  15  11       33.30       71.73     29.91 o 
   8  15  11      739.19      657.74     39.05 o 
   9  15  11        9.58       29.23     37.00 o 
  -9  16  11       87.70       77.11     34.45 o 
  -8  16  11       23.78       17.51     29.54 o 
  -7  16  11        9.05       14.36     28.83 o 
  -6  16  11      278.84      249.47     27.58 o 
  -5  16  11      444.57      411.23     33.32 o 
  -4  16  11      211.43      207.20     33.72 o 
  -3  16  11      191.50      169.17     33.47 o 
  -2  16  11      306.37      310.56     48.12 o 
  -1  16  11      194.57      160.67     51.84 o 
   0  16  11      352.59      370.17     53.13 o 
   1  16  11     2181.93     2265.00    106.45 o 
   2  16  11        0.79       44.95     46.48 o 
   3  16  11       13.02       10.52     47.15 o 
   4  16  11        0.24       31.14     44.77 o 
   5  16  11     1064.41     1062.35     57.57 o 
   6  16  11       60.22      103.78     30.69 o 
   7  16  11        0.41       28.12     24.60 o 
   8  16  11        0.31       49.09     39.15 o 
  -8  17  11      158.21      123.27     29.41 o 
  -7  17  11      670.32      652.57     33.59 o 
  -6  17  11       48.85       34.38     25.51 o 
  -5  17  11      121.18      116.46     32.29 o 
  -4  17  11      121.31      119.67     36.64 o 
  -3  17  11      591.61      579.39     37.56 o 
  -2  17  11      758.43      654.73     75.64 o 
  -1  17  11      698.33      647.13     53.74 o 
   0  17  11       25.85       31.35     46.80 o 
   1  17  11      351.98      330.95     55.34 o 
   2  17  11       76.11       95.15     47.56 o 
   3  17  11     1358.10     1261.46     70.95 o 
   4  17  11       68.15       75.70     46.62 o 
   5  17  11       64.45       83.25     32.88 o 
   6  17  11      117.57       96.58     32.16 o 
   7  17  11      633.96      537.87     33.69 o 
   8  17  11      192.67      203.06     34.25 o 
  -7  18  11       84.97       78.65     30.16 o 
  -6  18  11      227.37      229.05     26.98 o 
  -5  18  11       56.72       37.67     32.01 o 
  -4  18  11      339.73      356.57     38.18 o 
  -3  18  11        0.01       35.23     44.75 o 
  -2  18  11       10.40       44.65     45.08 o 
  -1  18  11        5.33       53.87     69.25 o 
   0  18  11      871.17      897.48     52.69 o 
   1  18  11       75.62      122.17     53.67 o 
   2  18  11      728.19      738.17     56.25 o 
   3  18  11      117.98      153.44     49.49 o 
   4  18  11      577.41      560.58     54.76 o 
   5  18  11        5.35       -3.86     76.30 o 
   6  18  11      688.42      575.20     44.90 o 
   7  18  11       85.47      109.60     38.33 o 
  -6  19  11      126.70      139.08     29.06 o 
  -5  19  11       15.88       43.53     46.28 o 
  -4  19  11        2.54       45.75     39.85 o 
  -3  19  11      200.67      233.01     52.59 o 
  -2  19  11      485.98      462.10     47.45 o 
  -1  19  11      597.50      526.71     49.37 o 
   0  19  11        7.12       -2.74     70.15 o 
   1  19  11      400.15      379.58     50.71 o 
   2  19  11      474.87      419.91     54.22 o 
   3  19  11      291.93      307.82     47.35 o 
   4  19  11       79.09       77.90     38.65 o 
   5  19  11        4.56       22.11     33.10 o 
   6  19  11       37.65       42.49     28.76 o 
  -5  20  11      745.75      799.57     34.81 o 
  -4  20  11      184.28      174.21     48.96 o 
  -3  20  11      410.37      409.01     50.47 o 
  -2  20  11      105.27      161.32     47.38 o 
  -1  20  11      121.14      128.26     49.66 o 
   0  20  11       35.60       34.76     64.61 o 
   1  20  11      580.95      577.27     96.05 o 
   2  20  11       48.51       33.36     36.77 o 
   3  20  11        3.65       12.35     36.81 o 
   4  20  11      118.41      106.28     39.21 o 
   5  20  11      481.50      435.59     38.71 o 
  -4  21  11        2.44       13.69     42.89 o 
  -3  21  11      193.68      228.08     40.38 o 
  -2  21  11      886.63      933.15     46.04 o 
  -1  21  11        7.06       18.63     46.58 o 
   0  21  11       26.92       20.39     54.26 o 
   1  21  11       27.62       22.03     38.14 o 
   2  21  11      443.16      463.29     42.04 o 
   3  21  11      100.56      116.47     38.79 o 
   4  21  11      282.87      276.08     42.98 o 
  -2  22  11        8.26       47.63     57.08 o 
  -1  22  11      125.01      128.06     38.23 o 
   0  22  11      448.01      465.76     40.88 o 
   1  22  11      135.64      116.66     45.26 o 
   2  22  11      229.13      228.07     44.85 o 
 -12   0  12       30.39       21.90     62.05 o 
 -10   0  12      877.28      973.17     78.29 o 
  -8   0  12     2354.77     2283.99     57.20 o 
  -6   0  12      127.90      120.83     40.96 o 
  -4   0  12       52.12       47.30     35.29 o 
  -2   0  12       95.53       87.03     30.58 o 
   0   0  12     4403.19     4397.57     72.62 o 
   2   0  12     1328.81     1263.33     43.37 o 
   4   0  12      908.74      878.94     37.15 o 
   6   0  12     3674.61     3736.68     68.68 o 
   8   0  12      384.57      301.99     69.12 o 
  10   0  12     1346.20     1170.63     95.16 o 
  12   0  12      250.58      303.73     82.00 o 
 -12   1  12      241.88      306.41     50.39 o 
 -11   1  12      767.67      757.04     54.23 o 
 -10   1  12       11.29       12.16     37.72 o 
  -9   1  12       13.38        8.38     25.74 o 
  -8   1  12      257.67      267.02     27.29 o 
  -7   1  12     1988.71     1991.38     54.44 o 
  -6   1  12      880.50      895.90     31.68 o 
  -5   1  12        1.59       29.41     26.14 o 
  -4   1  12       87.98      111.11     26.81 o 
  -3   1  12      309.11      278.60     24.88 o 
  -2   1  12       21.77       19.04     20.54 o 
  -1   1  12     1706.26     1634.03     38.29 o 
   0   1  12      805.28      841.24     35.69 o 
   1   1  12      138.44      175.54     20.85 o 
   2   1  12       45.29       59.47     21.94 o 
   3   1  12     2130.46     1973.92     49.77 o 
   4   1  12      319.27      340.76     23.44 o 
   5   1  12     2012.25     2164.58     59.52 o 
   6   1  12       15.48       44.37     23.49 o 
   7   1  12      964.34     1011.90     32.05 o 
   8   1  12      302.55      314.81     35.34 o 
   9   1  12      364.04      371.41     48.95 o 
  10   1  12       61.64       53.46     53.26 o 
  11   1  12       75.03      154.68     62.95 o 
  12   1  12      162.08      207.98     59.74 o 
 -12   2  12        0.58       23.38     49.83 o 
 -11   2  12      223.45      277.58     47.76 o 
 -10   2  12       52.68       52.84     45.05 o 
  -9   2  12     2811.26     2672.48     90.70 o 
  -8   2  12       66.81       63.65     25.44 o 
  -7   2  12       46.46       46.91     24.68 o 
  -6   2  12        0.74       22.44     24.01 o 
  -5   2  12     2169.60     2299.10     38.02 o 
  -4   2  12        4.68       15.36     21.61 o 
  -3   2  12       74.35       49.98     25.94 o 
  -2   2  12       48.25       60.64     22.94 o 
  -1   2  12      770.69      887.20     26.79 o 
   0   2  12      882.95      947.55     51.34 o 
   1   2  12     3848.75     4261.88    137.24 o 
   2   2  12      248.42      200.23     22.11 o 
   3   2  12       23.23       50.70     22.05 o 
   4   2  12        4.46       37.88     24.34 o 
   5   2  12     2190.89     2309.57     30.26 o 
   6   2  12      541.48      557.23     24.90 o 
   7   2  12     2740.44     2768.63     58.91 o 
   8   2  12       34.83       52.12     35.41 o 
   9   2  12      326.07      316.98     50.55 o 
  10   2  12      160.47      168.65     54.39 o 
  11   2  12      637.46      728.63     71.80 o 
 -12   3  12      680.57      755.92     50.01 o 
 -11   3  12        2.10       40.05     55.47 o 
 -10   3  12      245.59      278.80     44.05 o 
  -9   3  12       91.92      109.97     29.61 o 
  -8   3  12     1159.66     1232.32     45.09 o 
  -7   3  12      145.44       94.54     23.25 o 
  -6   3  12     2173.84     2223.04     39.69 o 
  -5   3  12       12.66       11.14     25.83 o 
  -4   3  12       92.98       63.02     22.01 o 
  -3   3  12      116.04      105.96     21.52 o 
  -2   3  12     1352.92     1390.62     30.32 o 
  -1   3  12      437.76      375.80     25.48 o 
   0   3  12     2956.45     2910.17     43.53 o 
   1   3  12       25.87       43.32     22.59 o 
   2   3  12     2730.84     2723.25     52.22 o 
   3   3  12      415.12      423.94     28.28 o 
   4   3  12     1776.41     1819.63     47.20 o 
   5   3  12      529.77      550.26     25.47 o 
   6   3  12       33.09       40.54     29.16 o 
   7   3  12      519.76      556.24     31.60 o 
   8   3  12     1302.86     1366.71     46.05 o 
   9   3  12       20.62       53.20     37.88 o 
  10   3  12      350.44      351.04     50.65 o 
  11   3  12       37.82       28.26     51.71 o 
 -12   4  12       10.10       22.75     45.06 o 
 -11   4  12       30.98       49.69     40.65 o 
 -10   4  12      479.42      508.80     47.86 o 
  -9   4  12      408.53      409.67     35.23 o 
  -8   4  12     1378.45     1330.63     42.26 o 
  -7   4  12      356.70      321.91     32.04 o 
  -6   4  12      797.82      804.69     28.86 o 
  -5   4  12      259.35      225.98     27.57 o 
  -4   4  12      694.03      699.10     42.33 o 
  -3   4  12     1261.05     1288.76     48.90 o 
  -2   4  12      153.82      194.59     24.24 o 
  -1   4  12      619.46      649.98     29.75 o 
   0   4  12     1859.31     1914.04     68.09 o 
   1   4  12     1515.72     1435.98     30.50 o 
   2   4  12     1310.19     1322.35     51.30 o 
   3   4  12      381.74      366.09     27.24 o 
   4   4  12     1683.50     1712.72     68.79 o 
   5   4  12       96.47      108.05     32.48 o 
   6   4  12      963.54     1093.05     33.21 o 
   7   4  12      464.50      467.84     29.03 o 
   8   4  12       83.39       77.78     34.75 o 
   9   4  12      136.33      150.92     38.51 o 
  10   4  12      528.35      488.32     54.48 o 
  11   4  12      117.88      143.59     52.33 o 
 -12   5  12       33.81       37.90     38.28 o 
 -11   5  12     1038.18      956.54     64.76 o 
 -10   5  12      143.89      108.08     37.99 o 
  -9   5  12      313.31      251.08     31.09 o 
  -8   5  12      168.30      156.03     42.14 o 
  -7   5  12     2298.77     2269.04     49.51 o 
  -6   5  12      193.97      198.73     28.36 o 
  -5   5  12     2482.03     2477.05     68.87 o 
  -4   5  12     1159.75     1138.95     33.89 o 
  -3   5  12     2055.15     2033.08     34.07 o 
  -2   5  12      224.42      228.05     24.27 o 
  -1   5  12     6245.76     6287.36     53.51 o 
   0   5  12      316.64      338.96     28.05 o 
   1   5  12      337.72      334.24     31.09 o 
   2   5  12      664.20      707.41     33.40 o 
   3   5  12     1835.11     1756.47     36.45 o 
   4   5  12        0.28       34.95     24.84 o 
   5   5  12      609.79      662.19     35.04 o 
   6   5  12       69.14      105.51     29.42 o 
   7   5  12     2211.07     2149.25     46.42 o 
   8   5  12      233.43      171.10     38.86 o 
   9   5  12      726.93      681.92     46.70 o 
  10   5  12       19.90       37.93     37.85 o 
  11   5  12       62.69      122.00     73.87 o 
 -11   6  12       38.61       61.39     44.35 o 
 -10   6  12      244.50      236.61     43.74 o 
  -9   6  12     1003.46     1010.94     52.46 o 
  -8   6  12      746.63      772.53     37.60 o 
  -7   6  12        2.74        1.92     29.40 o 
  -6   6  12      855.80      843.98     35.12 o 
  -5   6  12      927.00     1007.26     40.23 o 
  -4   6  12     2145.93     2222.80     58.26 o 
  -3   6  12       76.54       75.25     24.45 o 
  -2   6  12      874.67      875.06     37.52 o 
  -1   6  12       54.42       83.39     29.44 o 
   0   6  12      330.43      360.42     31.90 o 
   1   6  12     1336.22     1234.03     61.11 o 
   2   6  12     3216.53     3214.14    120.58 o 
   3   6  12      118.70      106.64     27.37 o 
   4   6  12      762.10      756.08     27.64 o 
   5   6  12     1224.13     1284.73     37.45 o 
   6   6  12     1719.93     1737.53     40.21 o 
   7   6  12      523.32      509.80     33.08 o 
   8   6  12       64.88       97.18     38.46 o 
   9   6  12       20.20       29.91     35.47 o 
  10   6  12      683.28      637.80     41.85 o 
  11   6  12      359.33      340.98     57.59 o 
 -11   7  12      207.05      241.45     62.33 o 
 -10   7  12      184.67      201.98     40.36 o 
  -9   7  12       42.90       42.25     32.21 o 
  -8   7  12     1026.58     1044.73     40.65 o 
  -7   7  12      198.15      154.27     36.29 o 
  -6   7  12     1881.37     1887.85     46.52 o 
  -5   7  12      426.67      411.87     37.20 o 
  -4   7  12      174.62      182.29     30.05 o 
  -3   7  12      583.89      598.38     32.84 o 
  -2   7  12     5401.29     5283.56     93.21 o 
  -1   7  12     1005.60     1092.65     37.32 o 
   0   7  12       76.30      101.35     29.05 o 
   1   7  12      149.19      171.54     29.35 o 
   2   7  12      712.67      659.07     32.18 o 
   3   7  12        4.77       -1.77     29.04 o 
   4   7  12     3291.57     3398.27     91.61 o 
   5   7  12        3.54       41.90     37.86 o 
   6   7  12       34.17       38.60     30.76 o 
   7   7  12       91.89       89.18     27.41 o 
   8   7  12     1732.24     1796.19     77.28 o 
   9   7  12      117.29      147.68     36.91 o 
  10   7  12       55.38       98.50     40.43 o 
  11   7  12        5.99       43.98     45.65 o 
 -11   8  12       16.05       71.36     42.25 o 
 -10   8  12       29.24       52.53     41.29 o 
  -9   8  12     1066.93      972.37     39.38 o 
  -8   8  12      243.37      202.15     32.82 o 
  -7   8  12      532.34      514.11     39.38 o 
  -6   8  12       85.24       49.13     30.36 o 
  -5   8  12     1420.22     1406.98     44.01 o 
  -4   8  12      171.01      147.06     25.87 o 
  -3   8  12     4953.67     5081.47     70.67 o 
  -2   8  12      108.70      147.30     32.47 o 
  -1   8  12      926.59      847.41     35.15 o 
   0   8  12      342.96      375.73     31.11 o 
   1   8  12     3675.78     3592.55     48.07 o 
   2   8  12       83.18       86.77     26.46 o 
   3   8  12        0.32        9.00     22.75 o 
   4   8  12      119.42      117.53     32.70 o 
   5   8  12     1647.89     1748.47     48.00 o 
   6   8  12      178.21      161.47     31.55 o 
   7   8  12      340.39      380.08     28.82 o 
   8   8  12       14.14       48.66     36.71 o 
   9   8  12      135.67      113.85     39.02 o 
  10   8  12       16.74       37.42     38.13 o 
  11   8  12      598.37      598.43     45.13 o 
 -11   9  12      517.09      524.41     52.91 o 
 -10   9  12       51.85       62.08     41.74 o 
  -9   9  12      116.91      121.74     31.99 o 
  -8   9  12      778.93      803.60     40.18 o 
  -7   9  12     2549.60     2557.76    112.80 o 
  -6   9  12     1020.43      991.34     40.74 o 
  -5   9  12      573.18      521.30     46.89 o 
  -4   9  12      288.36      352.96     31.33 o 
  -3   9  12      781.87      733.17     35.88 o 
  -2   9  12     1781.57     1744.46     57.44 o 
  -1   9  12     1355.66     1336.95     46.04 o 
   0   9  12      139.86      111.00     29.39 o 
   1   9  12      580.60      537.72     31.45 o 
   2   9  12      448.30      435.46     29.63 o 
   3   9  12      497.92      611.58     33.16 o 
   4   9  12     1122.06     1203.13     38.66 o 
   5   9  12       18.99       21.13     31.45 o 
   6   9  12      137.03      172.36     31.20 o 
   7   9  12      171.47      200.20     29.70 o 
   8   9  12      670.03      597.32     39.85 o 
   9   9  12      639.10      607.72     44.63 o 
  10   9  12      160.33      158.15     40.83 o 
 -11  10  12       22.73       52.59     46.85 o 
 -10  10  12      262.42      326.67     60.57 o 
  -9  10  12        7.67       26.61     30.54 o 
  -8  10  12      867.32      838.43     42.68 o 
  -7  10  12      182.15      146.39     33.77 o 
  -6  10  12      670.99      692.73     37.79 o 
  -5  10  12      185.44      163.02     40.14 o 
  -4  10  12     2517.93     2502.16     44.22 o 
  -3  10  12      209.83      210.47     34.36 o 
  -2  10  12      262.24      239.36     32.09 o 
  -1  10  12      350.20      369.46     48.40 o 
   0  10  12     2291.95     2139.42     70.03 o 
   1  10  12      131.96      111.93     27.60 o 
   2  10  12     2872.00     3087.20     67.69 o 
   3  10  12       90.19       89.73     45.06 o 
   4  10  12      795.23      817.94     49.85 o 
   5  10  12      201.04      240.55     45.03 o 
   6  10  12     2050.39     1973.38     57.39 o 
   7  10  12      143.24      222.35     33.23 o 
   8  10  12        5.15       20.38     47.13 o 
   9  10  12        7.96       60.78     48.06 o 
  10  10  12      421.64      416.45     52.76 o 
 -10  11  12      165.34      128.96     48.10 o 
  -9  11  12        1.58       15.15     30.80 o 
  -8  11  12      185.14      136.61     31.21 o 
  -7  11  12      491.90      441.04     37.09 o 
  -6  11  12      263.19      241.13     39.87 o 
  -5  11  12      409.39      352.43     32.26 o 
  -4  11  12      125.12       99.86     29.12 o 
  -3  11  12     1314.21     1295.41     87.97 o 
  -2  11  12      892.55      857.36     37.00 o 
  -1  11  12     3677.40     3482.98     51.19 o 
   0  11  12       88.56       90.65     28.93 o 
   1  11  12     1155.20     1011.90     34.43 o 
   2  11  12     1065.86     1057.08     56.42 o 
   3  11  12     2083.42     2216.08     75.19 o 
   4  11  12      828.39      799.54     50.10 o 
   5  11  12      156.78      176.64     41.00 o 
   6  11  12        2.93       36.05     37.20 o 
   7  11  12      105.81      149.96     35.55 o 
   8  11  12      524.24      524.88     50.15 o 
   9  11  12      808.98      891.76     64.72 o 
  10  11  12        6.17       35.34     53.47 o 
 -10  12  12      106.54       67.13     44.28 o 
  -9  12  12      202.65      197.07     40.54 o 
  -8  12  12       43.12       36.77     32.30 o 
  -7  12  12      209.98      187.15     34.70 o 
  -6  12  12       35.17       22.36     30.06 o 
  -5  12  12     1246.13     1229.92     37.92 o 
  -4  12  12      676.94      648.20     33.39 o 
  -3  12  12     2986.84     2805.00     99.03 o 
  -2  12  12        0.02       23.12     30.79 o 
  -1  12  12      459.94      458.62     34.42 o 
   0  12  12      355.64      321.13     32.58 o 
   1  12  12     2219.73     2351.68     69.07 o 
   2  12  12      446.59      477.39     53.27 o 
   3  12  12      110.53       77.96     45.42 o 
   4  12  12      216.35      275.99     47.92 o 
   5  12  12      539.49      553.71     45.63 o 
   6  12  12      277.18      393.44     44.60 o 
   7  12  12      304.13      352.73     36.29 o 
   8  12  12        8.01       82.03     47.50 o 
   9  12  12       95.32      107.08     56.65 o 
  -9  13  12       93.11      108.06     39.05 o 
  -8  13  12      162.00      163.33     36.55 o 
  -7  13  12       20.22       25.28     32.75 o 
  -6  13  12     1416.47     1336.26     43.51 o 
  -5  13  12        0.20        3.90     27.63 o 
  -4  13  12       64.20       46.18     33.09 o 
  -3  13  12       41.30       48.77     34.74 o 
  -2  13  12     1739.28     1709.78     44.36 o 
  -1  13  12        5.49       17.72     30.75 o 
   0  13  12     1122.10     1022.23     57.51 o 
   1  13  12      191.84      178.12     50.96 o 
   2  13  12     1448.87     1354.13     60.86 o 
   3  13  12       61.86       38.39     44.78 o 
   4  13  12     1657.67     1490.53     56.06 o 
   5  13  12       12.33       37.44     45.45 o 
   6  13  12      270.87      234.94     37.76 o 
   7  13  12        4.20       56.61     32.72 o 
   8  13  12      837.50      914.25     57.74 o 
   9  13  12       18.49       56.00     55.66 o 
  -9  14  12      451.60      426.27     41.72 o 
  -8  14  12      277.96      292.97     39.54 o 
  -7  14  12        8.88       -1.63     33.55 o 
  -6  14  12      229.14      224.80     36.40 o 
  -5  14  12      520.88      510.49     33.76 o 
  -4  14  12      708.97      679.34     37.83 o 
  -3  14  12     1093.99     1069.28     40.20 o 
  -2  14  12       12.50       21.35     48.13 o 
  -1  14  12     1225.53     1088.29     38.21 o 
   0  14  12      690.91      631.38     56.90 o 
   1  14  12     1026.95     1031.27     60.41 o 
   2  14  12      185.23      201.08     48.71 o 
   3  14  12       34.90       38.01     47.17 o 
   4  14  12       32.44       42.20     45.60 o 
   5  14  12      555.79      511.11     52.38 o 
   6  14  12      429.45      464.33     42.85 o 
   7  14  12      275.36      277.72     40.07 o 
   8  14  12       30.85       54.34     49.35 o 
   9  14  12      178.89      176.54     50.66 o 
  -8  15  12       38.05       35.77     31.74 o 
  -7  15  12      257.06      233.45     37.25 o 
  -6  15  12      134.18       90.54     34.43 o 
  -5  15  12       51.18       82.48     31.84 o 
  -4  15  12       92.88       68.34     34.49 o 
  -3  15  12      288.45      289.08     36.58 o 
  -2  15  12      103.50      127.51     30.61 o 
  -1  15  12     1220.37     1299.92     82.09 o 
   0  15  12      126.14       64.65     51.22 o 
   1  15  12       77.63       35.12     46.30 o 
   2  15  12       62.64       57.62     44.85 o 
   3  15  12     1401.96     1348.92     60.71 o 
   4  15  12       37.69       66.69     40.97 o 
   5  15  12      231.86      262.38     46.14 o 
   6  15  12       59.79       88.08     40.61 o 
   7  15  12      215.52      254.84     64.37 o 
   8  15  12        0.06       41.72     51.25 o 
  -8  16  12      317.85      301.43     41.42 o 
  -7  16  12       71.82       49.08     34.25 o 
  -6  16  12      198.84      159.20     31.87 o 
  -5  16  12      184.31      206.02     31.23 o 
  -4  16  12     1555.81     1467.72     57.68 o 
  -3  16  12       45.54       52.67     31.86 o 
  -2  16  12       36.40       18.44     48.24 o 
  -1  16  12       77.03      116.51     47.88 o 
   0  16  12     1078.79     1006.39     66.24 o 
   1  16  12      344.10      332.70     49.12 o 
   2  16  12      494.53      533.99     54.31 o 
   3  16  12        0.99       12.72     45.48 o 
   4  16  12      217.90      182.72     46.09 o 
   5  16  12      137.99      160.26     56.83 o 
   6  16  12      770.52      762.26     47.41 o 
   7  16  12       14.28       87.91     57.32 o 
   8  16  12       15.38       81.70     38.98 o 
  -7  17  12      283.66      262.17     37.78 o 
  -6  17  12       93.00       80.84     31.97 o 
  -5  17  12      150.11      106.72     32.27 o 
  -4  17  12        1.50       38.71     43.90 o 
  -3  17  12      219.80      238.15     36.45 o 
  -2  17  12      455.34      493.36     49.37 o 
  -1  17  12      568.49      662.99    112.56 o 
   0  17  12      194.77      161.06     65.65 o 
   1  17  12        2.38      -10.18     61.58 o 
   2  17  12      671.69      613.13     56.05 o 
   3  17  12      616.74      556.97     50.46 o 
   4  17  12      662.92      658.04     54.13 o 
   5  17  12       10.09       44.02     49.94 o 
   6  17  12       27.71       96.07     37.35 o 
   7  17  12      121.25      140.42     42.72 o 
  -6  18  12       12.56       28.28     33.17 o 
  -5  18  12      512.81      517.34     36.15 o 
  -4  18  12        5.07       36.30     35.66 o 
  -3  18  12      626.96      636.92     54.43 o 
  -2  18  12       32.15       47.44     42.17 o 
  -1  18  12      275.17      295.91     46.15 o 
   0  18  12        6.29       27.75     72.88 o 
   1  18  12      972.64      918.18     54.00 o 
   2  18  12        0.07       18.33     79.36 o 
   3  18  12       31.66       26.70     44.71 o 
   4  18  12        3.49       37.51     50.65 o 
   5  18  12      594.50      581.48     53.22 o 
   6  18  12       40.23       30.62     31.90 o 
  -5  19  12       17.58       44.75     32.05 o 
  -4  19  12        0.88       26.38     50.00 o 
  -3  19  12        9.51        5.13     43.88 o 
  -2  19  12      573.87      561.99     52.89 o 
  -1  19  12      237.92      316.29     55.24 o 
   0  19  12      203.68      165.36     55.19 o 
   1  19  12       10.56       67.86     70.58 o 
   2  19  12      450.26      438.57     88.62 o 
   3  19  12      283.40      302.75     51.82 o 
   4  19  12      418.82      463.97     52.77 o 
   5  19  12       76.76      119.15     41.49 o 
  -4  20  12      864.72      942.79     60.34 o 
  -3  20  12      157.30      122.81     44.37 o 
  -2  20  12       57.47      120.13     45.66 o 
  -1  20  12      136.99      139.45     91.47 o 
   0  20  12      659.56      589.99     57.54 o 
   1  20  12      125.62       95.30     52.98 o 
   2  20  12      211.25      185.57     53.79 o 
   3  20  12       15.01      -10.75     52.53 o 
   4  20  12       53.56       62.84     35.47 o 
  -2  21  12      166.87      202.28     47.97 o 
  -1  21  12      449.77      506.94     56.51 o 
   0  21  12      103.24       91.00     55.74 o 
   1  21  12        0.06      -17.92     66.95 o 
   2  21  12       58.75       38.87     39.02 o 
 -11   0  13        0.06       -2.35     64.22 o 
  -9   0  13      808.69      795.69     45.79 o 
  -7   0  13     1715.59     1661.95     53.82 o 
  -5   0  13     2153.80     2225.72     56.73 o 
  -3   0  13       89.10       63.22     38.99 o 
  -1   0  13      695.43      760.31     70.91 o 
   1   0  13     2787.87     2710.33     71.03 o 
   3   0  13      442.92      472.70     35.99 o 
   5   0  13     1753.02     1765.90     45.95 o 
   7   0  13     1122.21     1284.61     58.09 o 
   9   0  13        6.75       25.05     64.56 o 
  11   0  13      497.14      469.48     89.01 o 
 -11   1  13      148.49      144.93     47.19 o 
 -10   1  13      175.43      176.51     41.62 o 
  -8   1  13      302.55      275.86     28.99 o 
  -7   1  13     1217.63     1083.25     34.80 o 
  -6   1  13      234.21      253.89     28.83 o 
  -5   1  13      787.20      831.05     32.30 o 
  -4   1  13       23.16       30.93     27.16 o 
  -3   1  13      382.71      318.11     26.47 o 
  -2   1  13      751.90      762.13     70.43 o 
  -1   1  13      939.88      971.34     30.69 o 
   0   1  13     2828.81     2640.01     45.98 o 
   1   1  13       52.71       82.97     22.86 o 
   2   1  13     1000.77      943.96     28.21 o 
   3   1  13      493.41      481.36     25.77 o 
   4   1  13     2823.81     3006.46     60.14 o 
   5   1  13      293.85      320.98     24.51 o 
   6   1  13      313.57      367.44     22.81 o 
   7   1  13      357.63      354.14     28.98 o 
   8   1  13     1638.68     1636.66     57.25 o 
   9   1  13     1045.88      891.12     52.78 o 
  10   1  13      124.43      137.05     54.08 o 
  11   1  13        0.16       73.71     61.03 o 
 -11   2  13       19.57       42.37     47.27 o 
 -10   2  13      365.66      385.84     49.87 o 
  -9   2  13      109.08      100.82     27.38 o 
  -8   2  13     1387.17     1364.51     36.42 o 
  -7   2  13      358.61      325.31     29.43 o 
  -6   2  13      257.81      245.68     29.52 o 
  -5   2  13      261.19      254.77     27.73 o 
  -4   2  13       74.58       95.72     28.08 o 
  -3   2  13        2.14        6.65     29.78 o 
  -2   2  13      438.99      405.45     26.96 o 
  -1   2  13      115.83       80.07     22.16 o 
   0   2  13     1457.78     1368.79     48.96 o 
   1   2  13      930.19      968.16     29.34 o 
   2   2  13     2584.15     2645.45     59.83 o 
   3   2  13      164.04      195.85     23.71 o 
   4   2  13      688.26      720.08     39.87 o 
   5   2  13     1003.65      980.25     32.27 o 
   6   2  13     3408.93     3435.45     42.86 o 
   7   2  13       78.73       95.29     27.75 o 
   8   2  13      607.18      608.26     42.31 o 
   9   2  13        1.14        6.29     63.61 o 
  10   2  13      654.56      582.13     61.17 o 
  11   2  13       31.76       70.91     58.77 o 
 -11   3  13      455.23      459.52     52.17 o 
 -10   3  13       40.08       -0.80     44.83 o 
  -9   3  13       82.50       86.89     30.00 o 
  -8   3  13      263.18      221.44     27.28 o 
  -7   3  13     1369.27     1360.54     37.40 o 
  -6   3  13       23.94        8.12     31.98 o 
  -5   3  13     1110.04     1121.44     33.75 o 
  -4   3  13      781.88      796.27     33.08 o 
  -3   3  13     1380.21     1545.05     36.83 o 
  -2   3  13       88.11       79.62     26.16 o 
  -1   3  13     2817.51     2894.81     62.50 o 
   0   3  13      142.67      181.09     26.84 o 
   1   3  13      161.45      174.23     25.23 o 
   2   3  13      121.45      113.61     25.11 o 
   3   3  13     1638.86     1698.54     41.40 o 
   4   3  13      958.15      953.90     31.13 o 
   5   3  13     1474.20     1547.74     46.86 o 
   6   3  13       74.38      114.13     30.93 o 
   7   3  13      263.95      247.40     30.03 o 
   8   3  13      325.39      303.05     39.71 o 
   9   3  13      893.56      874.70     59.58 o 
  10   3  13      104.65       70.14     55.85 o 
  11   3  13        0.91       -1.08     70.95 o 
 -11   4  13        1.05       21.66     42.95 o 
 -10   4  13       98.33       79.07     37.30 o 
  -9   4  13      539.73      575.86     32.69 o 
  -8   4  13      549.06      542.24     39.60 o 
  -7   4  13      661.53      585.61     32.47 o 
  -6   4  13      178.61      189.52     27.87 o 
  -5   4  13      578.66      558.91     30.93 o 
  -4   4  13      160.41      225.96     27.93 o 
  -3   4  13     2716.28     2618.33     42.31 o 
  -2   4  13      594.19      573.41     28.85 o 
  -1   4  13       83.84       72.69     27.35 o 
   0   4  13      677.95      687.57     28.90 o 
   1   4  13     1128.25     1308.72     31.97 o 
   2   4  13     1473.96     1534.74     35.09 o 
   3   4  13      142.36      164.54     29.91 o 
   4   4  13       33.28       20.54     23.13 o 
   5   4  13      510.93      639.80     37.57 o 
   6   4  13      624.91      602.35     32.93 o 
   7   4  13     1450.63     1453.57     40.59 o 
   8   4  13      459.57      434.60     38.55 o 
   9   4  13       15.15       19.48     40.06 o 
  10   4  13      259.58      284.19     54.69 o 
  11   4  13      341.41      307.13     55.13 o 
 -11   5  13       11.63        6.40     38.38 o 
 -10   5  13      364.38      371.12     42.15 o 
  -9   5  13       13.83        9.99     29.98 o 
  -8   5  13      950.93      873.56     35.85 o 
  -7   5  13        5.72       21.72     35.37 o 
  -6   5  13     2593.86     2699.39     63.00 o 
  -5   5  13       21.48       11.40     31.89 o 
  -4   5  13       70.42       91.45     29.06 o 
  -3   5  13        0.49       13.41     25.90 o 
  -2   5  13     1870.05     2059.33     48.43 o 
  -1   5  13      128.84      176.35     29.24 o 
   0   5  13     2669.03     2784.74     58.03 o 
   1   5  13      107.10      109.32     30.75 o 
   2   5  13      111.59      131.59     31.10 o 
   3   5  13        4.16       16.93     32.02 o 
   4   5  13     1862.81     2037.33     65.26 o 
   5   5  13      120.67      162.97     33.33 o 
   6   5  13      121.07      136.14     33.52 o 
   7   5  13        0.12       22.81     27.91 o 
   8   5  13     1045.72     1057.40     46.43 o 
   9   5  13        3.91       34.68     37.11 o 
  10   5  13      548.97      532.45     57.14 o 
  11   5  13       18.68        5.44     71.96 o 
 -11   6  13       56.13       56.12     44.53 o 
 -10   6  13      174.14      261.77     51.64 o 
  -9   6  13      569.76      595.85     38.67 o 
  -8   6  13      233.01      199.47     32.00 o 
  -7   6  13      141.01       96.34     29.96 o 
  -6   6  13       22.12        9.47     35.52 o 
  -5   6  13      847.54      865.24     40.57 o 
  -4   6  13     1601.78     1556.91     46.07 o 
  -3   6  13     2383.74     2520.68     43.26 o 
  -2   6  13      294.83      291.30     33.98 o 
  -1   6  13      174.95      152.60     31.75 o 
   0   6  13     1076.62     1109.87     39.24 o 
   1   6  13     2249.91     2336.93    113.70 o 
   2   6  13     1483.90     1458.68     45.06 o 
   3   6  13      520.42      484.64     32.74 o 
   4   6  13        0.45       64.56     66.30 o 
   5   6  13     2107.62     2129.86     45.20 o 
   6   6  13     1187.72     1187.82     39.17 o 
   7   6  13      707.98      666.41     33.01 o 
   8   6  13       28.97       41.09     38.58 o 
   9   6  13      106.37      112.26     40.05 o 
  10   6  13      140.31      114.80     40.24 o 
 -11   7  13      514.02      517.53     54.57 o 
 -10   7  13      168.47      167.60     43.54 o 
  -9   7  13      126.13       96.73     31.51 o 
  -8   7  13       12.14       18.29     31.72 o 
  -7   7  13      687.15      713.37     39.04 o 
  -6   7  13      609.87      576.55     36.98 o 
  -5   7  13     1440.82     1394.19     44.19 o 
  -4   7  13      392.69      407.28     37.09 o 
  -3   7  13     1046.42     1013.49     35.48 o 
  -2   7  13      766.03      839.28     40.38 o 
  -1   7  13     3208.60     3367.35    101.80 o 
   0   7  13      114.09      133.85     31.75 o 
   1   7  13      336.70      319.83     31.09 o 
   2   7  13      213.21      168.86     30.43 o 
   3   7  13     3429.66     3497.92     60.94 o 
   4   7  13      126.54      129.87     32.58 o 
   5   7  13      887.40      891.42     38.83 o 
   6   7  13        7.29       25.85     31.66 o 
   7   7  13      455.12      420.27     30.20 o 
   8   7  13       46.68       57.39     39.87 o 
   9   7  13      255.97      271.81     41.70 o 
  10   7  13       81.93       81.09     42.22 o 
 -10   8  13      669.84      702.71     82.91 o 
  -9   8  13       85.80      128.58     33.95 o 
  -8   8  13      510.73      456.28     35.41 o 
  -7   8  13       57.85       68.56     33.62 o 
  -6   8  13       32.89       27.08     31.35 o 
  -5   8  13       41.05       35.28     31.67 o 
  -4   8  13     3766.03     3821.01     50.58 o 
  -3   8  13       59.26       57.49     31.38 o 
  -2   8  13      771.65      725.11     36.96 o 
  -1   8  13       33.10       37.40     30.99 o 
   0   8  13     2125.76     2083.45     44.58 o 
   1   8  13      119.49      146.93     30.31 o 
   2   8  13      904.32      909.60     34.51 o 
   3   8  13       11.07       19.86     48.32 o 
   4   8  13       84.37       39.91     35.39 o 
   5   8  13      154.87      159.09     32.08 o 
   6   8  13     1328.67     1288.53     38.97 o 
   7   8  13      229.08      220.30     31.17 o 
   8   8  13      411.90      430.76     39.90 o 
   9   8  13       13.33        2.45     39.81 o 
  10   8  13      625.00      623.79     47.94 o 
 -10   9  13      282.81      280.09     50.44 o 
  -9   9  13        0.03       28.28     32.47 o 
  -8   9  13        0.30        2.03     29.17 o 
  -7   9  13      764.59      742.99     40.57 o 
  -6   9  13     2145.98     2105.37     80.65 o 
  -5   9  13      811.11      743.46     40.31 o 
  -4   9  13       76.20       61.85     30.39 o 
  -3   9  13      595.70      546.20     33.03 o 
  -2   9  13     1440.86     1427.05     42.35 o 
  -1   9  13      760.85      768.81     36.90 o 
   0   9  13     1169.67     1230.77     39.91 o 
   1   9  13      240.12      235.06     31.84 o 
   2   9  13      392.89      349.94     30.98 o 
   3   9  13     1599.46     1616.25     43.47 o 
   4   9  13      552.50      528.83     36.70 o 
   5   9  13      241.88      214.82     33.60 o 
   6   9  13      204.19      242.68     33.90 o 
   7   9  13      157.23      144.91     33.32 o 
   8   9  13      506.06      507.50     67.14 o 
   9   9  13       20.02       81.66     49.28 o 
  10   9  13       94.23      106.94     47.70 o 
 -10  10  13       16.75       20.44     42.42 o 
  -9  10  13      638.80      641.15     39.99 o 
  -8  10  13       25.12       24.72     31.08 o 
  -7  10  13      276.98      311.86     34.88 o 
  -6  10  13       72.21       82.19     33.51 o 
  -5  10  13     1635.83     1670.87     75.14 o 
  -4  10  13        8.08       14.75     30.30 o 
  -3  10  13     2656.64     2556.44     63.63 o 
  -2  10  13      137.43      128.12     32.68 o 
  -1  10  13       18.42       52.23     30.83 o 
   0  10  13      104.73       91.87     31.30 o 
   1  10  13     3764.29     3861.55     72.94 o 
   2  10  13       31.68       -7.72     47.05 o 
   3  10  13      710.25      630.17     50.09 o 
   5  10  13      454.98      421.91     53.07 o 
   6  10  13        0.52       13.49     36.70 o 
   7  10  13     1231.99     1251.31     45.39 o 
   8  10  13       58.17       84.78     47.49 o 
   9  10  13       13.40       67.67     66.77 o 
 -10  11  13      328.99      387.15     58.37 o 
  -9  11  13       93.97       91.53     32.69 o 
  -8  11  13       23.70       38.78     30.66 o 
  -7  11  13       50.22       77.51     33.41 o 
  -6  11  13     1416.17     1415.15     47.03 o 
  -5  11  13      183.15      199.54     32.29 o 
  -4  11  13      223.05      213.77     31.99 o 
  -3  11  13       57.03       76.03     34.44 o 
  -2  11  13     2330.58     2314.29    100.40 o 
  -1  11  13      991.74      998.60     56.65 o 
   0  11  13      629.97      617.14     40.07 o 
   1  11  13       29.06      -16.02     69.92 o 
   2  11  13     1069.75     1113.43     58.98 o 
   3  11  13      660.72      575.70     47.42 o 
   4  11  13      792.40      723.41     48.13 o 
   5  11  13      501.26      568.58     49.63 o 
   6  11  13       90.45       73.13     38.02 o 
   7  11  13       20.50       49.77     33.10 o 
   8  11  13      727.70      691.08     60.09 o 
   9  11  13       74.09       99.16     57.38 o 
  -9  12  13       84.27       58.76     33.26 o 
  -8  12  13      989.46      913.38     43.23 o 
  -7  12  13      309.20      317.19     37.55 o 
  -6  12  13        1.86       -2.90     29.80 o 
  -5  12  13      482.50      456.23     32.54 o 
  -4  12  13     2299.96     2227.45     44.04 o 
  -3  12  13      488.16      478.22     37.12 o 
  -2  12  13      440.89      431.89     36.72 o 
  -1  12  13      400.53      324.51     33.90 o 
   0  12  13     1337.32     1341.60     39.12 o 
   1  12  13      346.28      331.12     51.32 o 
   2  12  13     1379.55     1338.32     61.49 o 
   3  12  13       63.84       38.53     47.30 o 
   4  12  13       76.05       18.82     42.86 o 
   5  12  13       75.76       87.32     43.38 o 
   6  12  13      933.75      905.01     49.62 o 
   7  12  13       71.00       62.57     31.10 o 
   8  12  13      109.22      158.84     57.60 o 
   9  12  13       13.74       62.52     54.04 o 
  -9  13  13        1.67       39.14     35.72 o 
  -8  13  13      100.11       96.94     36.18 o 
  -7  13  13     1065.90     1022.91     44.50 o 
  -6  13  13       62.26       64.61     34.51 o 
  -5  13  13      972.46      853.90     34.99 o 
  -4  13  13        2.32       24.14     32.71 o 
  -3  13  13      494.82      500.80     35.93 o 
  -2  13  13        3.58       25.73     30.43 o 
  -1  13  13     1345.56     1342.15     39.72 o 
   0  13  13       56.34       16.30     45.42 o 
   1  13  13       28.94       28.18     58.77 o 
   2  13  13       93.19       62.70     44.82 o 
   3  13  13     1215.70     1196.11     57.50 o 
   4  13  13       17.68       43.47     46.68 o 
   5  13  13      594.47      559.62     52.72 o 
   6  13  13        0.13       28.05     39.59 o 
   7  13  13      234.99      215.48     36.24 o 
   8  13  13       19.55       44.55     57.01 o 
  -8  14  13      288.88      356.39     39.84 o 
  -7  14  13        0.18       17.55     33.43 o 
  -6  14  13       17.36       12.62     31.83 o 
  -5  14  13      143.12      169.00     30.85 o 
  -4  14  13      874.24      905.40     44.74 o 
  -3  14  13      634.76      635.45     40.84 o 
  -2  14  13      155.75      170.25     35.68 o 
  -1  14  13        0.01       -2.26     69.47 o 
   0  14  13      446.78      473.18     59.60 o 
   1  14  13     1476.33     1486.69     62.42 o 
   2  14  13      155.41      157.96     52.66 o 
   3  14  13      288.46      283.24     46.64 o 
   4  14  13       38.46       45.54     44.98 o 
   5  14  13      288.20      293.36     49.11 o 
   6  14  13      359.59      354.73     43.07 o 
   7  14  13      436.76      484.27     59.01 o 
   8  14  13       46.28       72.66     53.99 o 
  -8  15  13       32.18       33.46     35.78 o 
  -7  15  13       53.36       64.35     36.43 o 
  -6  15  13      685.95      707.04     41.20 o 
  -5  15  13      195.21      177.17     33.57 o 
  -4  15  13        1.59        7.63     33.69 o 
  -3  15  13      130.85      118.38     33.06 o 
  -2  15  13      863.72      848.16     87.24 o 
  -1  15  13       87.22       62.03     47.00 o 
   0  15  13      192.82      260.78     50.14 o 
   1  15  13       10.62       20.31     52.82 o 
   2  15  13      662.48      610.73     58.56 o 
   3  15  13       47.32       37.83     50.80 o 
   4  15  13     1372.05     1312.07     59.84 o 
   5  15  13        6.11       -0.49     49.49 o 
   6  15  13       64.94      100.86     41.54 o 
   7  15  13       15.16       79.79     55.81 o 
  -7  16  13      346.83      302.00     38.43 o 
  -6  16  13       31.00       53.31     37.94 o 
  -5  16  13      345.59      389.41     34.94 o 
  -4  16  13       47.81       43.99     34.92 o 
  -3  16  13      856.27      859.26     42.52 o 
  -2  16  13       27.67       24.72     48.69 o 
  -1  16  13      112.37      161.20     50.38 o 
   0  16  13       54.77       56.88     48.99 o 
   1  16  13      724.50      677.46     58.36 o 
   2  16  13       32.05       14.04     48.78 o 
   3  16  13       37.74       55.25     52.54 o 
   4  16  13       61.86       74.31     43.46 o 
   5  16  13      287.89      278.91     47.33 o 
   6  16  13       40.35      107.31     44.64 o 
   7  16  13      228.74      248.37     63.05 o 
  -6  17  13      226.69      195.48     42.18 o 
  -5  17  13      293.55      310.17     36.66 o 
  -4  17  13       46.73       63.71     34.30 o 
  -3  17  13      151.10      175.57     61.11 o 
  -2  17  13      295.28      293.77     47.76 o 
  -1  17  13      427.62      469.61     63.93 o 
   0  17  13      174.32      165.38     65.62 o 
   1  17  13        3.65       28.04     64.88 o 
   2  17  13        9.62       39.16     58.61 o 
   3  17  13      518.06      517.09    127.55 o 
   4  17  13      100.89       89.67     43.20 o 
   5  17  13      391.05      404.15     52.08 o 
   6  17  13       43.57       71.19     42.22 o 
  -5  18  13       11.26       27.05     39.54 o 
  -4  18  13      619.66      637.84     50.82 o 
  -3  18  13       23.53       51.11     50.70 o 
  -2  18  13      202.38      159.66     49.82 o 
  -1  18  13        0.02       31.01     60.51 o 
   0  18  13      602.86      542.04     58.86 o 
   1  18  13        0.01        2.54     70.63 o 
   2  18  13      921.90      850.23     59.44 o 
   3  18  13       29.66       20.21     54.07 o 
   4  18  13        0.08        8.73     40.36 o 
   5  18  13       37.61       85.62     47.32 o 
  -4  19  13        0.61       57.15     52.73 o 
  -3  19  13      186.73      176.13     52.07 o 
  -2  19  13       78.86      113.93     52.80 o 
  -1  19  13      478.51      487.76     51.38 o 
   0  19  13      230.90      226.85     49.39 o 
   2  19  13       23.27        2.53     55.89 o 
   3  19  13      179.56      138.11     55.97 o 
   4  19  13      470.37      458.56     62.05 o 
  -2  20  13        6.16       38.17     46.05 o 
  -1  20  13        3.06       44.16     42.72 o 
   0  20  13       36.72       48.32     55.60 o 
   1  20  13      352.64      241.60     53.16 o 
 -10   0  14       19.93      -13.59     58.37 o 
  -8   0  14     1660.96     1599.13     82.22 o 
  -6   0  14      370.61      345.57     41.44 o 
  -4   0  14     2530.89     2650.28     60.77 o 
  -2   0  14      649.07      613.55     39.01 o 
   0   0  14      913.20      888.29     48.42 o 
   2   0  14     4173.77     4472.29    103.15 o 
   4   0  14      116.14       70.45     36.11 o 
   6   0  14     2459.71     2510.03     52.98 o 
   8   0  14     1096.03     1139.37     80.00 o 
  10   0  14      200.04      148.60     92.37 o 
 -11   1  14      382.52      426.02     49.05 o 
 -10   1  14      190.27      188.99     50.88 o 
  -9   1  14      156.28      130.01     29.18 o 
  -8   1  14      141.33      132.62     28.56 o 
  -7   1  14     1106.10     1050.54     42.20 o 
  -6   1  14      854.56      847.20     32.74 o 
  -5   1  14      461.31      523.43     32.22 o 
  -4   1  14       15.30        8.21     31.09 o 
  -3   1  14      277.70      351.55     31.61 o 
  -2   1  14      428.89      438.77     29.11 o 
  -1   1  14     1221.28     1273.50     30.57 o 
   0   1  14      355.11      477.70     25.29 o 
   1   1  14      533.32      613.10     26.37 o 
   2   1  14        2.99       22.62     26.22 o 
   3   1  14     1867.64     2050.80     80.90 o 
   4   1  14      380.24      402.62     27.24 o 
   5   1  14      917.69      957.91     28.92 o 
   6   1  14      471.32      504.35     26.04 o 
   7   1  14        3.07       38.54     32.39 o 
   8   1  14      171.32      193.40     49.12 o 
   9   1  14      254.29      279.17     50.83 o 
  10   1  14      166.76      136.76     58.66 o 
 -11   2  14        0.08       30.05     48.76 o 
 -10   2  14       28.69       39.85     38.88 o 
  -9   2  14      711.74      688.58     33.67 o 
  -8   2  14       71.92       77.78     29.15 o 
  -7   2  14      939.22      938.46     38.53 o 
  -6   2  14       31.25       33.41     27.42 o 
  -5   2  14      144.27      129.85     29.15 o 
  -4   2  14       21.67       36.49     27.53 o 
  -3   2  14     1033.17     1070.85     34.70 o 
  -2   2  14       40.19       67.04     27.62 o 
  -1   2  14      364.57      343.43     24.63 o 
   0   2  14      324.89      325.36     25.01 o 
   1   2  14     4237.89     4103.63     41.46 o 
   2   2  14      188.09      228.26     23.06 o 
   3   2  14     1168.72     1159.92     38.80 o 
   4   2  14       16.42       34.64     25.20 o 
   5   2  14     1309.30     1255.27     34.41 o 
   6   2  14      289.50      257.19     28.98 o 
   7   2  14     1940.57     1962.97     68.01 o 
   8   2  14       12.15       29.49     49.64 o 
   9   2  14        1.95       41.62     54.92 o 
  10   2  14       16.96       31.24     72.51 o 
 -11   3  14       82.12      140.30     49.40 o 
 -10   3  14      328.44      358.07     52.54 o 
  -9   3  14        4.50       52.26     35.90 o 
  -8   3  14      118.74       89.38     28.99 o 
  -7   3  14        2.35        7.99     34.54 o 
  -6   3  14     1435.18     1507.72     38.70 o 
  -5   3  14       73.84       47.60     28.74 o 
  -4   3  14      621.26      574.10     32.77 o 
  -3   3  14       18.96       32.45     28.85 o 
  -2   3  14      419.89      442.07     31.08 o 
  -1   3  14      295.33      372.37     24.68 o 
   0   3  14     2898.36     3091.37     73.33 o 
   1   3  14       26.70       35.99     25.78 o 
   2   3  14        4.69       17.24     25.16 o 
   3   3  14      126.26      155.12     22.79 o 
   4   3  14     3735.96     3760.51     91.77 o 
   5   3  14       62.36       71.86     30.45 o 
   6   3  14      375.56      424.26     44.54 o 
   7   3  14      102.42      126.34     31.38 o 
   8   3  14      946.16      994.00     43.72 o 
   9   3  14       14.67       20.97     57.65 o 
  10   3  14      320.22      302.11     57.20 o 
 -10   4  14       72.72       66.27     48.48 o 
  -9   4  14      190.83      213.31     36.14 o 
  -8   4  14      744.69      772.06     43.38 o 
  -7   4  14       74.93       93.88     28.60 o 
  -6   4  14       83.16      109.82     30.11 o 
  -5   4  14      350.96      357.86     31.40 o 
  -4   4  14     1614.40     1787.53     40.97 o 
  -3   4  14      544.64      541.51     31.72 o 
  -2   4  14      201.99      276.14     27.34 o 
  -1   4  14        5.84       58.66     27.66 o 
   0   4  14       11.81       33.81     29.36 o 
   1   4  14     1409.73     1485.97     32.75 o 
   2   4  14     2768.92     2658.09     39.35 o 
   3   4  14      424.73      519.82     34.62 o 
   4   4  14       51.70      141.49     30.88 o 
   5   4  14      163.15      165.06     33.09 o 
   6   4  14      538.43      534.63     35.11 o 
   7   4  14      763.95      775.83     34.64 o 
   8   4  14      372.83      448.22     41.96 o 
   9   4  14        1.18       17.64     72.72 o 
  10   4  14      117.88      121.22     52.78 o 
 -10   5  14        0.12       20.41     40.11 o 
  -9   5  14       65.79       63.97     29.51 o 
  -8   5  14        0.32       13.29     31.47 o 
  -7   5  14     1035.46     1014.19     50.95 o 
  -6   5  14       27.69       -1.32     36.34 o 
  -5   5  14     2006.81     2001.80     79.74 o 
  -4   5  14        0.37        6.71     34.00 o 
  -3   5  14       13.02       27.40     29.33 o 
  -2   5  14        3.94       28.29     26.01 o 
  -1   5  14     4846.30     5002.28     54.18 o 
   0   5  14      528.62      475.42     35.94 o 
   1   5  14     1102.13     1072.69     39.02 o 
   2   5  14        0.75       25.13     29.17 o 
   3   5  14     2861.86     2857.48     55.13 o 
   4   5  14      967.17      976.17     44.78 o 
   5   5  14     1109.19     1246.85     42.60 o 
   6   5  14      139.38      168.03     32.87 o 
   7   5  14        0.17       18.05     30.82 o 
   8   5  14       15.56       -4.51     41.08 o 
   9   5  14      914.96      852.39     46.90 o 
  10   5  14        9.37       23.63     67.28 o 
 -10   6  14      259.29      306.19     45.77 o 
  -9   6  14      118.03      121.28     35.61 o 
  -8   6  14      484.28      509.24     38.18 o 
  -7   6  14      164.91      160.26     34.77 o 
  -6   6  14       36.05       28.12     38.15 o 
  -5   6  14      705.49      626.37     38.21 o 
  -4   6  14     1627.29     1677.85     44.89 o 
  -3   6  14      304.06      354.10     31.23 o 
  -2   6  14      563.41      546.80     32.76 o 
  -1   6  14      187.20      230.56     33.99 o 
   0   6  14       42.75       60.04     32.32 o 
   1   6  14     1092.49     1117.28     39.20 o 
   2   6  14     2772.04     2774.93     92.68 o 
   3   6  14      715.01      729.74     43.46 o 
   4   6  14       15.29       31.65     37.88 o 
   5   6  14      189.29      192.30     35.18 o 
   6   6  14     1167.36     1158.20     41.74 o 
   7   6  14       20.61       23.49     29.82 o 
   8   6  14      401.99      376.58     44.26 o 
   9   6  14       76.03       93.51     40.30 o 
  10   6  14       25.89       69.70     54.79 o 
 -10   7  14      262.63      313.26     48.48 o 
  -9   7  14       59.41       93.81     33.89 o 
  -8   7  14       13.95       45.93     32.46 o 
  -7   7  14      390.63      382.68     35.77 o 
  -6   7  14     1147.45     1172.78     46.11 o 
  -5   7  14      705.61      704.52     41.58 o 
  -4   7  14      360.39      358.60     37.59 o 
  -3   7  14       56.00       56.83     33.83 o 
  -2   7  14     2410.42     2406.62    125.54 o 
  -1   7  14      512.11      458.96     37.31 o 
   0   7  14     2551.31     2530.74     74.23 o 
   1   7  14       42.62       81.93     32.97 o 
   2   7  14       49.77       90.01     29.61 o 
   3   7  14      404.52      418.67     47.03 o 
   4   7  14     1203.31     1169.65     41.20 o 
   5   7  14        6.67        2.50     31.82 o 
   6   7  14      709.90      763.13     37.99 o 
   7   7  14       29.35       40.76     29.92 o 
   8   7  14      355.21      366.22     42.71 o 
   9   7  14      191.49      221.43     42.53 o 
  10   7  14      287.53      260.97     43.91 o 
 -10   8  14       17.05       47.32     45.83 o 
  -9   8  14      368.77      384.00     40.51 o 
  -8   8  14      238.93      284.84     36.88 o 
  -7   8  14      936.19      924.51     43.11 o 
  -6   8  14       63.56       30.31     35.24 o 
  -5   8  14     1481.86     1495.72     46.84 o 
  -4   8  14       81.07       73.93     37.48 o 
  -3   8  14     1659.70     1684.90     39.26 o 
  -2   8  14      610.46      589.29     38.08 o 
  -1   8  14      128.54      127.12     32.71 o 
   0   8  14       94.91      107.15     31.78 o 
   1   8  14     2538.35     2575.22     90.12 o 
   2   8  14       56.09       55.60     30.09 o 
   3   8  14     1277.19     1212.14     58.08 o 
   4   8  14       32.27       67.73     34.77 o 
   5   8  14      125.52       96.16     33.79 o 
   6   8  14        6.50       -5.90     41.28 o 
   7   8  14      375.53      349.32     33.16 o 
   8   8  14       62.94       90.12     41.03 o 
   9   8  14      144.87      146.89     55.32 o 
  -9   9  14       50.21       69.90     38.69 o 
  -8   9  14        1.35        5.74     35.49 o 
  -7   9  14      457.01      485.43     40.00 o 
  -6   9  14      431.06      423.12     39.17 o 
  -5   9  14      847.35      846.77     43.83 o 
  -4   9  14      402.84      399.73     33.53 o 
  -3   9  14        2.52        3.81     29.09 o 
  -2   9  14      787.95      792.99     40.77 o 
  -1   9  14     2006.16     1935.59     84.78 o 
   0   9  14     1343.87     1231.42     72.95 o 
   1   9  14      318.20      334.47     33.27 o 
   2   9  14        2.80       21.64     70.52 o 
   3   9  14      393.00      366.59     48.02 o 
   4   9  14      789.07      690.66     50.14 o 
   5   9  14     1170.39     1175.18     49.32 o 
   6   9  14      215.33      277.86     39.93 o 
   7   9  14        6.31       19.23     34.73 o 
   8   9  14      401.31      358.59     52.05 o 
   9   9  14      476.51      390.27     56.21 o 
  -9  10  14       16.23       42.15     46.26 o 
  -8  10  14      413.18      447.64     41.03 o 
  -7  10  14      103.37      104.25     35.04 o 
  -6  10  14        0.70       22.69     51.56 o 
  -5  10  14       14.14       30.60     37.25 o 
  -4  10  14     1319.64     1319.09     53.58 o 
  -3  10  14       19.74       27.05     30.77 o 
  -2  10  14     1715.20     1753.93     45.92 o 
  -1  10  14       23.14       21.60     32.02 o 
   0  10  14      843.17      779.93     37.77 o 
   1  10  14        0.78       40.59     47.52 o 
   2  10  14     2074.25     1965.42     66.03 o 
   3  10  14       65.49       45.62     44.29 o 
   4  10  14      157.70      185.26     46.26 o 
   5  10  14       68.49       29.98     39.71 o 
   6  10  14      904.64      874.89     47.26 o 
   7  10  14        1.91       53.70     34.01 o 
   8  10  14      180.94      219.65     57.57 o 
   9  10  14        5.34       39.63     48.96 o 
  -9  11  14      397.99      365.37     40.50 o 
  -8  11  14        0.71        3.58     38.13 o 
  -7  11  14      279.81      257.38     37.19 o 
  -6  11  14      148.00      141.64     36.67 o 
  -5  11  14      862.24      913.91     44.48 o 
  -4  11  14       88.57       88.40     32.22 o 
  -3  11  14       13.24       54.07     42.87 o 
  -2  11  14      185.84      226.99     36.04 o 
  -1  11  14     2152.70     2165.13     73.25 o 
   0  11  14      613.10      512.79     45.58 o 
   1  11  14      348.32      363.23     63.27 o 
   2  11  14      380.39      277.77     50.01 o 
   3  11  14      187.39      153.73     43.30 o 
   4  11  14      872.04      923.23     52.79 o 
   5  11  14      413.10      479.30     47.87 o 
   6  11  14        3.81       30.10     46.69 o 
   7  11  14       23.65       65.25     37.74 o 
   8  11  14       19.52       37.68     49.89 o 
  -8  12  14      163.31      163.00     35.43 o 
  -7  12  14      543.79      513.91     40.10 o 
  -6  12  14        1.39       13.88     42.84 o 
  -5  12  14      221.57      237.64     35.09 o 
  -4  12  14      267.68      263.59     33.18 o 
  -3  12  14     1096.62     1090.56     44.47 o 
  -2  12  14      234.65      219.59     34.79 o 
  -1  12  14       41.63       39.29     32.30 o 
   0  12  14      313.32      296.74     45.62 o 
   1  12  14      598.77      603.83     91.68 o 
   2  12  14       71.40       51.52     48.72 o 
   3  12  14       90.42      111.89     55.20 o 
   4  12  14      139.82      131.09     44.62 o 
   5  12  14       54.31       32.20     44.76 o 
   6  12  14      403.86      397.09     44.14 o 
   7  12  14      410.45      399.24     40.72 o 
   8  12  14       12.04       42.72     77.42 o 
  -8  13  14       14.32       27.83     37.39 o 
  -7  13  14       32.07       58.97     36.13 o 
  -6  13  14     1015.74     1074.06     49.14 o 
  -5  13  14       58.78       79.52     30.28 o 
  -4  13  14      264.90      262.35     33.40 o 
  -3  13  14       13.67       32.07     32.68 o 
  -2  13  14      932.54      888.33     43.16 o 
  -1  13  14       20.86       30.18     42.87 o 
   0  13  14      667.06      691.68     57.86 o 
   1  13  14      102.20      139.36     46.18 o 
   2  13  14       13.73       52.51     65.56 o 
   3  13  14      228.02      209.49     49.94 o 
   4  13  14      902.31      884.02     57.18 o 
   5  13  14      142.32      153.11     49.04 o 
   6  13  14      191.67      254.32     41.66 o 
   7  13  14        3.26       67.94     50.90 o 
  -7  14  14      329.89      329.56     42.57 o 
  -6  14  14       62.89       61.49     34.26 o 
  -5  14  14       40.73       75.42     32.63 o 
  -4  14  14      560.05      552.32     36.06 o 
  -3  14  14     1053.38     1002.82     42.45 o 
  -2  14  14      123.56      126.99     34.84 o 
  -1  14  14       15.30       35.10     50.15 o 
   0  14  14       83.03      102.81     45.97 o 
   1  14  14      753.91      672.39     56.39 o 
   2  14  14     1294.79     1208.07     72.12 o 
   3  14  14      101.84       97.51     60.50 o 
   4  14  14       14.10       51.54     43.48 o 
   5  14  14       82.64      100.37     46.39 o 
   6  14  14      229.60      199.09     51.76 o 
   7  14  14      325.88      291.10     55.63 o 
  -7  15  14      372.28      394.75     39.61 o 
  -6  15  14      182.66      206.29     39.52 o 
  -5  15  14      710.78      712.57     38.70 o 
  -4  15  14       82.37      109.79     33.15 o 
  -3  15  14       17.44       36.16     37.36 o 
  -2  15  14      128.73      167.43     53.25 o 
  -1  15  14      686.84      715.71     54.10 o 
   0  15  14      172.87      236.22     50.00 o 
   1  15  14       46.28        1.47     50.21 o 
   2  15  14       77.66       76.08     70.88 o 
   3  15  14      552.80      528.05     76.00 o 
   4  15  14       25.35       61.12     67.69 o 
   5  15  14      312.25      309.35     81.27 o 
   6  15  14        0.92       32.79     41.49 o 
  -6  16  14       66.62       77.36     40.30 o 
  -5  16  14       50.99       59.56     35.02 o 
  -4  16  14      668.65      669.30     35.46 o 
  -3  16  14      241.01      294.49     51.75 o 
  -2  16  14      197.56      242.17     53.30 o 
  -1  16  14        1.30       60.33     74.24 o 
   0  16  14      227.27      203.46     48.81 o 
   1  16  14       79.22       60.46     51.47 o 
   2  16  14      195.58      186.02     52.12 o 
   3  16  14      112.88       85.13     50.16 o 
   4  16  14       60.15       41.82     49.62 o 
   5  16  14        2.12       61.36     87.19 o 
  -5  17  14       78.46       95.81     33.63 o 
  -4  17  14        9.81       42.89     39.07 o 
  -3  17  14        0.29       26.29     53.58 o 
  -2  17  14      143.31      159.41     50.55 o 
  -1  17  14      336.59      362.28     57.02 o 
   0  17  14      306.37      322.63     51.06 o 
   1  17  14       13.60        1.59     72.65 o 
   2  17  14       19.38       47.63     69.85 o 
   3  17  14      219.89      183.87     50.83 o 
   4  17  14      224.14      207.42     69.61 o 
   5  17  14       81.02       68.20     44.38 o 
  -4  18  14        8.92       49.53     62.21 o 
  -3  18  14      952.07      975.83     64.87 o 
  -2  18  14        5.14       86.66     75.19 o 
  -1  18  14        0.13       31.05     49.74 o 
   0  18  14       18.26       84.73     52.55 o 
   1  18  14      725.73      664.50     96.86 o 
   2  18  14      270.70      202.66     57.39 o 
   3  18  14      338.78      337.32     54.37 o 
  -2  19  14      173.63      224.99     71.07 o 
  -1  19  14      248.08      273.61     48.68 o 
   0  19  14      192.02      229.90     51.45 o 
   1  19  14       70.42       98.57     72.81 o 
  -9   0  15      271.01      315.48     49.33 o 
  -7   0  15      827.84      858.98     53.05 o 
  -5   0  15       75.58      123.52     43.25 o 
  -3   0  15     1390.59     1447.50     53.41 o 
  -1   0  15      184.44      214.95     39.17 o 
   1   0  15      902.54     1081.56     38.03 o 
   3   0  15     2036.34     1977.36    110.41 o 
   5   0  15       58.70       71.53     34.37 o 
   7   0  15      689.28      775.87     82.49 o 
   9   0  15      127.45      136.06     77.65 o 
 -10   1  15      302.98      288.48     44.60 o 
  -9   1  15      290.76      287.65     33.31 o 
  -8   1  15       12.75       11.76     31.62 o 
  -7   1  15       81.61       77.58     30.82 o 
  -6   1  15     1362.59     1332.84     47.90 o 
  -5   1  15     1603.94     1600.26     47.58 o 
  -4   1  15      920.93      974.58     37.66 o 
  -3   1  15       41.57       39.26     29.50 o 
  -2   1  15      359.16      294.61     32.23 o 
  -1   1  15      954.59      948.91     30.43 o 
   0   1  15     3902.04     4106.18     57.13 o 
   1   1  15      143.64      167.77     25.93 o 
   2   1  15        3.40       -7.20     25.81 o 
   3   1  15      143.11      139.06     26.84 o 
   4   1  15     1484.19     1557.36     48.02 o 
   5   1  15      307.70      319.71     26.05 o 
   6   1  15      193.01      253.21     26.63 o 
   7   1  15        7.97       68.41     33.68 o 
   8   1  15      180.28      171.81     43.74 o 
   9   1  15      321.09      294.59     61.37 o 
 -10   2  15       40.24       65.97     51.88 o 
  -9   2  15      137.68      116.58     29.21 o 
  -8   2  15      752.81      726.81     34.34 o 
  -7   2  15      155.30      143.53     31.88 o 
  -6   2  15      696.64      638.40     35.99 o 
  -5   2  15        6.63       52.95     32.02 o 
  -4   2  15      956.26     1035.51     37.05 o 
  -3   2  15      244.29      230.53     32.67 o 
  -2   2  15      910.96     1030.11     32.81 o 
  -1   2  15      149.12      185.11     29.64 o 
   0   2  15       13.99       18.97     26.75 o 
   1   2  15      169.61      193.83     27.98 o 
   2   2  15     2740.51     2840.08     39.40 o 
   3   2  15      446.43      449.09     25.59 o 
   4   2  15      203.70      222.55     26.50 o 
   5   2  15      237.54      243.94     31.91 o 
   6   2  15      511.06      509.61     30.75 o 
   7   2  15      423.73      480.95     41.21 o 
   8   2  15      431.39      463.49     56.51 o 
   9   2  15       44.20      102.43     73.88 o 
 -10   3  15       34.28       49.85     45.48 o 
  -9   3  15      139.78      155.51     34.13 o 
  -8   3  15       15.64       25.45     31.56 o 
  -7   3  15      306.43      347.65     33.40 o 
  -6   3  15      131.63      103.66     29.22 o 
  -5   3  15     2831.00     2840.62     47.43 o 
  -4   3  15      188.07      220.40     30.80 o 
  -3   3  15       14.00       26.41     31.62 o 
  -2   3  15      227.60      264.29     29.96 o 
  -1   3  15     3990.71     4121.40     71.06 o 
   0   3  15      671.20      615.26     32.99 o 
   1   3  15      941.53     1004.79     31.88 o 
   2   3  15        5.79       32.32     27.31 o 
   3   3  15      283.31      313.39     27.98 o 
   4   3  15      103.98      100.24     28.83 o 
   5   3  15     1229.58     1330.67     39.26 o 
   6   3  15        5.24       54.99     30.66 o 
   7   3  15        3.79       11.90     36.29 o 
   8   3  15        1.62       27.54     58.33 o 
   9   3  15      539.16      486.67     55.74 o 
 -10   4  15        9.47       17.50     45.27 o 
  -9   4  15      136.43      149.38     38.53 o 
  -8   4  15      459.60      479.54     41.50 o 
  -7   4  15      784.12      852.59     58.86 o 
  -6   4  15      125.19       99.47     29.98 o 
  -5   4  15        5.25        9.38     50.78 o 
  -4   4  15      663.57      646.88     35.08 o 
  -3   4  15     1818.79     1829.05     42.00 o 
  -2   4  15      858.17      930.23     36.35 o 
  -1   4  15      217.46      250.38     31.32 o 
   0   4  15       15.85       55.04     34.24 o 
   1   4  15     1111.44     1185.97     39.51 o 
   2   4  15     2801.96     2767.66     42.64 o 
   3   4  15     1136.98     1154.09     46.10 o 
   4   4  15      142.48      174.59     32.53 o 
   5   4  15       31.42       98.01     35.67 o 
   6   4  15     1310.34     1221.89     42.73 o 
   7   4  15      555.99      554.28     34.56 o 
   8   4  15      216.23      193.27     50.49 o 
   9   4  15       86.24       84.20     57.74 o 
 -10   5  15      369.38      369.70     51.35 o 
  -9   5  15       59.26       45.03     35.32 o 
  -8   5  15        0.06        6.53     43.09 o 
  -7   5  15       21.95       32.94     40.73 o 
  -6   5  15     1387.56     1326.59     47.80 o 
  -5   5  15       52.38       27.96     37.76 o 
  -4   5  15      491.26      515.84     39.54 o 
  -3   5  15      134.12      130.02     32.19 o 
  -2   5  15      310.24      339.82     29.78 o 
  -1   5  15      207.89      221.03     34.89 o 
   0   5  15     2603.01     2534.56     50.35 o 
   1   5  15       35.50       31.86     31.55 o 
   2   5  15      310.26      318.76     34.05 o 
   3   5  15       38.40       63.60     30.40 o 
   4   5  15     1895.69     1938.30    107.79 o 
   5   5  15      277.87      262.78     44.53 o 
   6   5  15      685.07      615.41     37.63 o 
   7   5  15        0.03       39.13     30.11 o 
   8   5  15      108.58      135.61     45.21 o 
   9   5  15        0.02        9.41     81.72 o 
  -9   6  15      302.70      326.17     40.72 o 
  -8   6  15        6.74       42.66     47.93 o 
  -7   6  15      778.28      805.02     44.66 o 
  -6   6  15       20.01       10.59     38.69 o 
  -5   6  15       18.64       14.06     37.09 o 
  -4   6  15      328.83      322.63     38.11 o 
  -3   6  15     2774.74     2657.29     72.39 o 
  -2   6  15      439.48      419.26     31.95 o 
  -1   6  15      186.23      175.25     35.11 o 
   0   6  15        4.71       13.74     32.51 o 
   1   6  15     2031.06     2061.42     56.21 o 
   2   6  15      915.78      870.74     38.78 o 
   3   6  15      601.59      616.45     35.60 o 
   4   6  15      267.52      376.57     36.41 o 
   5   6  15       48.03       57.85     41.03 o 
   6   6  15       67.87       48.20     33.56 o 
   7   6  15      738.63      697.68     35.43 o 
   8   6  15      398.93      360.47     43.14 o 
   9   6  15       46.49       59.54     59.37 o 
  -9   7  15      136.91      167.38     37.24 o 
  -8   7  15       10.28       33.57     44.53 o 
  -7   7  15      188.18      213.53     39.45 o 
  -6   7  15      420.84      383.67     35.79 o 
  -5   7  15     1349.25     1317.09     44.70 o 
  -4   7  15        3.09       37.38     49.67 o 
  -3   7  15       65.05       59.79     31.12 o 
  -2   7  15        4.42       14.61     34.65 o 
  -1   7  15     1431.57     1415.29     44.90 o 
   0   7  15       65.22       85.19     36.09 o 
   1   7  15     2427.65     2306.89     50.24 o 
   2   7  15      379.88      336.42     35.69 o 
   3   7  15      226.11      250.98     41.79 o 
   4   7  15      208.55      199.73     37.75 o 
   5   7  15      426.40      489.29     37.36 o 
   6   7  15      239.67      222.53     33.38 o 
   7   7  15      193.70      192.82     31.02 o 
   8   7  15        4.46        9.69     50.58 o 
   9   7  15      160.31      200.11     43.38 o 
  -9   8  15       40.36       42.22     34.37 o 
  -8   8  15      607.81      662.63     42.54 o 
  -7   8  15      108.92      114.30     35.12 o 
  -6   8  15      158.44      153.87     34.57 o 
  -5   8  15        0.22       21.93     35.99 o 
  -4   8  15     1055.03     1037.73     43.90 o 
  -3   8  15      386.74      409.83     35.84 o 
  -2   8  15     1782.62     1822.16     75.65 o 
  -1   8  15       69.48       52.74     34.55 o 
   0   8  15       24.13       38.60     34.01 o 
   1   8  15        2.35       24.25     32.07 o 
   2   8  15     2226.50     2271.13     67.40 o 
   3   8  15      260.06      333.79     47.19 o 
   4   8  15      204.69      291.96     46.64 o 
   5   8  15       18.27       13.40     37.58 o 
   6   8  15      284.06      309.25     44.99 o 
   7   8  15        0.83       22.25     34.99 o 
   8   8  15      966.03      971.24     85.14 o 
  -9   9  15       55.83       92.30     35.42 o 
  -8   9  15        0.17       17.98     36.46 o 
  -7   9  15       18.36       14.38     33.68 o 
  -6   9  15      158.96      167.58     35.87 o 
  -5   9  15      416.59      456.07     39.33 o 
  -4   9  15      518.31      564.43     39.47 o 
  -3   9  15        0.18       14.53     32.91 o 
  -2   9  15      230.16      237.19     38.54 o 
  -1   9  15      970.38      881.83     57.91 o 
   0   9  15     1303.04     1241.43     71.27 o 
   1   9  15      698.04      723.99     37.20 o 
   2   9  15       54.07      131.57     49.36 o 
   3   9  15      424.09      379.36     52.04 o 
   4   9  15      298.55      322.58     47.86 o 
   5   9  15      709.43      616.44     51.20 o 
   6   9  15      410.69      416.32     49.28 o 
   7   9  15        0.11       47.41     43.34 o 
   8   9  15       45.29       89.81     59.64 o 
  -8  10  15       23.66       36.25     36.14 o 
  -7  10  15      329.14      380.70     40.52 o 
  -6  10  15       32.54       36.62     33.60 o 
  -5  10  15       33.01       47.38     33.74 o 
  -4  10  15        7.89        7.50     32.22 o 
  -3  10  15     2613.73     2608.03     56.18 o 
  -2  10  15       74.69       54.16     36.89 o 
  -1  10  15      302.52      289.97     36.91 o 
   0  10  15       14.52       32.28     32.79 o 
   1  10  15     1127.09     1157.30     68.26 o 
   2  10  15        0.91       51.94     49.05 o 
   3  10  15      959.14      946.81     65.19 o 
   4  10  15        0.80       -9.30     63.91 o 
   5  10  15       35.75       24.20     44.95 o 
   6  10  15       19.71       18.66     43.48 o 
   7  10  15      814.10      801.12     44.07 o 
   8  10  15       39.77       32.34     54.21 o 
  -8  11  15        0.17       18.72     37.77 o 
  -7  11  15       20.73       36.52     38.68 o 
  -6  11  15      893.99      935.17     45.30 o 
  -5  11  15       21.27       48.18     45.22 o 
  -4  11  15      490.30      475.35     36.14 o 
  -3  11  15       52.19       63.16     32.11 o 
  -2  11  15      202.83      200.96     34.21 o 
  -1  11  15      178.70      193.97     35.18 o 
   0  11  15      748.62      752.62     54.93 o 
   1  11  15      204.54      219.41     51.24 o 
   2  11  15       12.30       14.56     49.30 o 
   3  11  15       44.13       25.69     45.77 o 
   4  11  15      207.39      178.80     86.59 o 
   5  11  15      214.80      209.83     46.08 o 
   6  11  15      284.33      337.68     48.93 o 
   7  11  15      263.10      275.44     39.83 o 
  -7  12  15       11.39       15.59     33.83 o 
  -6  12  15      226.64      196.98     36.51 o 
  -5  12  15        3.88       48.72     37.11 o 
  -4  12  15      559.60      578.09     36.24 o 
  -3  12  15       89.65       92.51     32.41 o 
  -2  12  15      919.11      948.48     43.63 o 
  -1  12  15        1.53       43.41     49.16 o 
   0  12  15        0.44        2.04     45.12 o 
   1  12  15        0.70       17.82     43.82 o 
   2  12  15      578.43      665.85     50.69 o 
   3  12  15        1.47       -5.18     60.30 o 
   4  12  15      279.27      276.90     48.71 o 
   5  12  15       28.25       37.87     40.18 o 
   6  12  15      258.34      207.81     47.80 o 
   7  12  15      127.60      109.75     60.46 o 
  -7  13  15      292.32      309.73     43.71 o 
  -6  13  15       24.61       42.99     39.76 o 
  -5  13  15      520.47      514.79     40.40 o 
  -4  13  15        5.15       37.75     33.86 o 
  -3  13  15       91.92       97.89     34.77 o 
  -2  13  15       14.64       45.46     33.19 o 
  -1  13  15      601.61      581.58     50.69 o 
   0  13  15        7.21       19.79     51.42 o 
   1  13  15      204.38      287.44     52.42 o 
   2  13  15       41.76       15.09     51.09 o 
   3  13  15      355.37      376.58     55.88 o 
   4  13  15       46.48       31.80     47.77 o 
   5  13  15      914.73      852.39     58.41 o 
   6  13  15       52.43       67.91     43.52 o 
  -6  14  15      116.48      152.44     38.76 o 
  -5  14  15       57.13       37.94     33.47 o 
  -4  14  15      154.77      175.79     35.58 o 
  -3  14  15      345.24      317.52     37.79 o 
  -2  14  15      231.70      264.42     50.22 o 
  -1  14  15      308.98      306.31     53.89 o 
   0  14  15       45.53       88.04     46.11 o 
   1  14  15      527.67      485.76     54.50 o 
   2  14  15       10.92       43.05     59.18 o 
   3  14  15      425.03      454.59     63.39 o 
   4  14  15       27.68      -11.79     47.70 o 
   5  14  15       75.01       33.84     49.88 o 
   6  14  15       53.86       72.22     46.38 o 
  -5  15  15       41.59       56.76     33.09 o 
  -4  15  15      512.86      505.64     35.79 o 
  -3  15  15       38.62       57.83     52.42 o 
  -2  15  15      396.13      401.92     58.49 o 
  -1  15  15       68.13       92.01     47.52 o 
   0  15  15      462.35      464.59     89.96 o 
   1  15  15        1.51       72.32     52.51 o 
   3  15  15        9.06       28.11     58.07 o 
   4  15  15      430.43      389.93     71.10 o 
   5  15  15        4.52        9.01     53.83 o 
  -4  16  15      230.79      308.46     44.10 o 
  -3  16  15      421.31      487.17     58.67 o 
  -2  16  15      113.13      108.65     50.67 o 
  -1  16  15       97.30      111.41     55.14 o 
   0  16  15       34.65       21.19     49.12 o 
   1  16  15      207.50      266.26     54.39 o 
   2  16  15       17.16      -16.96     72.28 o 
   3  16  15      209.18      271.37     56.09 o 
   4  16  15       11.89       34.33     52.23 o 
  -3  17  15        1.51      -10.08     56.44 o 
  -2  17  15       61.90      105.98     54.89 o 
  -1  17  15      408.17      404.31     59.24 o 
   0  17  15       42.56       79.91     46.00 o 
   1  17  15      358.03      443.03     52.81 o 
   2  17  15       20.38       24.47     71.67 o 
   3  17  15      181.34      186.14     57.99 o 
   0  18  15       17.89       19.71     44.62 o 
  -8   0  16      885.40      835.79     54.83 o 
  -6   0  16     2586.70     2653.30     70.81 o 
  -4   0  16      702.13      740.00     54.21 o 
  -2   0  16     3140.08     3143.64     71.11 o 
   0   0  16        0.81       39.55     38.74 o 
   2   0  16     1345.82     1306.81     60.98 o 
   4   0  16      459.06      496.61     40.26 o 
   6   0  16      648.35      664.26     74.74 o 
   8   0  16     1025.29     1046.17     80.87 o 
  -9   1  16      168.90      197.08     31.73 o 
  -8   1  16      121.26       87.18     30.55 o 
  -7   1  16       85.49      108.17     31.35 o 
  -6   1  16      354.67      406.40     34.26 o 
  -5   1  16     2432.30     2379.63     46.72 o 
  -4   1  16      988.99     1074.76     63.16 o 
  -3   1  16      470.36      536.40     35.78 o 
  -2   1  16        2.50       20.09     31.57 o 
  -1   1  16      673.41      775.99     36.51 o 
   0   1  16      692.23      786.63     44.11 o 
   1   1  16     1600.03     1596.56     47.24 o 
   2   1  16      235.59      200.15     25.92 o 
   3   1  16       61.39       61.83     24.44 o 
   4   1  16      213.46      160.63     26.24 o 
   5   1  16      581.86      572.73     33.33 o 
   6   1  16       23.37       71.38     35.14 o 
   7   1  16       68.42      104.63     33.08 o 
   8   1  16        7.32       58.57     59.09 o 
   9   1  16       77.12       75.10     50.76 o 
  -9   2  16       91.18       86.10     29.19 o 
  -8   2  16       62.16       59.89     30.05 o 
  -7   2  16     1420.06     1336.31     51.27 o 
  -6   2  16      157.31      154.17     30.54 o 
  -5   2  16      335.24      328.78     33.64 o 
  -4   2  16      143.20      216.63     35.86 o 
  -3   2  16     3975.06     3800.54     85.41 o 
  -2   2  16      363.53      433.33     33.83 o 
  -1   2  16      412.31      418.97     32.39 o 
   0   2  16        4.30       23.56     27.07 o 
   1   2  16      744.97      724.04     29.17 o 
   2   2  16       88.74       82.54     26.44 o 
   3   2  16     2095.03     2188.85     54.33 o 
   4   2  16       72.93       79.33     26.64 o 
   5   2  16      113.37      135.91     37.90 o 
   6   2  16       33.05       44.10     30.59 o 
   7   2  16      523.13      534.91     43.87 o 
   8   2  16      139.20      141.22     56.43 o 
   9   2  16      325.56      293.09     56.30 o 
  -9   3  16       18.84       26.00     40.91 o 
  -8   3  16      144.51      141.51     34.56 o 
  -7   3  16       23.60       22.63     28.27 o
[truncated: 31,002 more chars]
